# Supplementary material for: DNA demethylation triggers cell free DNA release in colorectal cancer cells
Source: Genome Med. 2024 Oct 9;16:118. doi: 10.1186/s13073-024-01386-5 (PMC11462661; doi:10.1186/s13073-024-01386-5)
Supplement: Supplementary file 4 — Additional file 4: Table S3. Characteristics of CRC PDX models. (a) Annotation of the 490 CRC PDXs. For each sample we report: (1) Sample name; (2) Site of resection; (3) Primary tumor site; (4) Sex; (5) Microsatellite status: microsatellite stable (MSS) or instable (MSI); (6-7) KRAS and BRAF mutational status; (8) Age of the patients; (9) CIMP: Status for the CpG island methylator phenotype (CIMP-H, CIMP-L, CIMP3 and CIMP4). [file 13073_2024_1386_MOESM4_ESM.xlsx]

## Sheet: Table S3
Table S3. PDX models characteristics
CRC model name	Site of resection	Primary tumor site	Sex	MSI/MSS	KRAS	BRAF	CIMP general status
CRC0014	Liver Metastasis	Ano-rectal	M	MSS	WT	WT	Non-CIMP
CRC0017	Liver Metastasis	NA	M	MSS	WT	WT	Non-CIMP
CRC0018	Liver Metastasis	Left	F	MSS	WT	WT	Non-CIMP
CRC0019	Liver Metastasis	Right	M	MSS	MUT	WT	CIMP
CRC0021	Liver Metastasis	Left	F	MSS	MUT	WT	CIMP
CRC0022	Liver Metastasis	Left	M	MSS	WT	WT	Non-CIMP
CRC0024	Liver Metastasis	Left	F	MSS	MUT	WT	Non-CIMP
CRC0025	Liver Metastasis	Right	M	MSS	WT	WT	CIMP
CRC0027	Liver Metastasis	Ano-rectal	M	MSS	MUT	WT	Non-CIMP
CRC0028	Liver Metastasis	Right	M	MSS	MUT	WT	CIMP
CRC0029	Liver Metastasis	Left	F	MSS	WT	WT	CIMP
CRC0030	Liver Metastasis	Left	M	MSS	WT	WT	CIMP
CRC0031	Liver Metastasis	Left	F	MSS	MUT	WT	CIMP
CRC0032	Liver Metastasis	Right	M	MSS	WT	WT	Non-CIMP
CRC0050	Liver Metastasis	NA	F	MSS	MUT	WT	CIMP
CRC0050	Primary Tumor	NA	F	MSS	MUT	WT	CIMP
CRC0051	Liver Metastasis	Left	F	MSS	MUT	WT	Non-CIMP
CRC0053	Primary Tumor	Left	F	MSS	MUT	WT	Non-CIMP
CRC0053	Liver Metastasis	Left	F	MSS	MUT	WT	Non-CIMP
CRC0054	Liver Metastasis	Left	F	MSS	WT	WT	Non-CIMP
CRC0055	Liver Metastasis	Left	F	MSS	MUT	WT	CIMP
CRC0056	Liver Metastasis	Ano-rectal	M	MSS	MUT	WT	Non-CIMP
CRC0057	Liver Metastasis	Left	M	MSS	WT	WT	Non-CIMP
CRC0058	Liver Metastasis	Left	M	MSS	MUT	WT	CIMP
CRC0059	Liver Metastasis	Right	F	MSS	WT	WT	CIMP
CRC0061	Liver Metastasis	Right	M	MSS	WT	WT	Non-CIMP
CRC0062	Liver Metastasis	Ano-rectal	M	MSS	WT	WT	CIMP
CRC0063	Liver Metastasis	Left	M	MSS	MUT	WT	CIMP
CRC0064	Liver Metastasis	Right	F	MSS	MUT	WT	CIMP
CRC0065	Primary Tumor	Ano-rectal	M	MSS	WT	WT	Non-CIMP
CRC0065	Liver Metastasis	Ano-rectal	M	MSS	WT	WT	Non-CIMP
CRC0066	Liver Metastasis	Left	M	MSS	WT	WT	Non-CIMP
CRC0067	Liver Metastasis	Ano-rectal	M	MSS	WT	WT	CIMP
CRC0068	Liver Metastasis	Right	F	MSS	MUT	WT	Non-CIMP
CRC0070	Liver Metastasis	Right	F	MSS	MUT	WT	CIMP
CRC0071	Primary Tumor	Right	M	MSS	MUT	WT	CIMP
CRC0071	Liver Metastasis	Right	M	MSS	MUT	WT	CIMP
CRC0072	Liver Metastasis	Left	M	MSS	MUT	WT	CIMP
CRC0073	Liver Metastasis	Left	M	MSS	MUT	WT	Non-CIMP
CRC0076	Liver Metastasis	Ano-rectal	M	MSS	WT	WT	CIMP
CRC0077	Liver Metastasis	Right	F	MSS	MUT	WT	CIMP
CRC0079	Liver Metastasis	Left	M	MSS	WT	MUT	CIMP
CRC0080	Liver Metastasis	Left	M	MSS	WT	WT	Non-CIMP
CRC0081	Liver Metastasis	Left	M	MSS	WT	WT	Non-CIMP
CRC0082	Liver Metastasis	Right	M	MSS	MUT	WT	Non-CIMP
CRC0085	Liver Metastasis	Left	F	MSS	MUT	WT	CIMP
CRC0086	Liver Metastasis	NA	F	MSS	MUT	WT	CIMP
CRC0094	Primary Tumor	Right	F	MSS	MUT	WT	CIMP
CRC0094	Liver Metastasis	Right	F	MSS	MUT	WT	CIMP
CRC0095	Liver Metastasis	Ano-rectal	M	MSS	WT	WT	CIMP
CRC0096	Liver Metastasis	Left	F	MSS	WT	WT	Non-CIMP
CRC0097	Liver Metastasis	Left	F	MSS	WT	WT	Non-CIMP
CRC0098	Liver Metastasis	Ano-rectal	M	MSS	WT	WT	Non-CIMP
CRC0099	Liver Metastasis	Ano-rectal	M	MSS	WT	WT	Non-CIMP
CRC0100	Liver Metastasis	Right	F	MSS	WT	WT	Non-CIMP
CRC0101	Liver Metastasis	Left	M	MSS	WT	WT	Non-CIMP
CRC0103	Liver Metastasis	Ano-rectal	F	MSS	WT	WT	Non-CIMP
CRC0104	Liver Metastasis	Right	F	MSS	WT	WT	CIMP
CRC0105	Liver Metastasis	Left	M	MSS	WT	WT	Non-CIMP
CRC0106	Liver Metastasis	Right	M	MSI	WT	MUT	CIMP
CRC0108	Liver Metastasis	NA	M	MSS	WT	WT	Non-CIMP
CRC0109	Liver Metastasis	Ano-rectal	M	MSS	WT	WT	Non-CIMP
CRC0110	Liver Metastasis	Ano-rectal	M	MSS	MUT	WT	CIMP
CRC0112	Liver Metastasis	Left	M	MSS	WT	WT	Non-CIMP
CRC0113	Liver Metastasis	Right	F	MSS	WT	WT	Non-CIMP
CRC0114	Liver Metastasis	Right	F	MSS	MUT	WT	Non-CIMP
CRC0115	Liver Metastasis	Ano-rectal	M	MSS	WT	WT	Non-CIMP
CRC0116	Liver Metastasis	Left	M	MSS	WT	WT	Non-CIMP
CRC0117	Liver Metastasis	Left	M	MSS	WT	WT	CIMP
CRC0118	Liver Metastasis	Right	M	MSI	WT	MUT	CIMP
CRC0119	Liver Metastasis	Right	M	MSS	MUT	WT	CIMP
CRC0120	Liver Metastasis	NA	M	MSS	MUT	WT	Non-CIMP
CRC0121	Liver Metastasis	Left	M	MSS	WT	WT	CIMP
CRC0123	Liver Metastasis	Left	M	MSS	MUT	WT	CIMP
CRC0124	Liver Metastasis	Left	F	MSS	WT	WT	Non-CIMP
CRC0125	Liver Metastasis	Left	F	MSS	MUT	WT	CIMP
CRC0127	Liver Metastasis	Left	M	MSS	MUT	WT	Non-CIMP
CRC0128	Liver Metastasis	Right	M	MSS	MUT	WT	CIMP
CRC0129	Liver Metastasis	Left	F	MSS	WT	WT	Non-CIMP
CRC0130	Liver Metastasis	NA	M	MSS	MUT	WT	Non-CIMP
CRC0131	Liver Metastasis	Ano-rectal	M	MSS	WT	WT	Non-CIMP
CRC0133	Liver Metastasis	Left	M	MSS	WT	WT	Non-CIMP
CRC0134	Liver Metastasis	Right	M	MSS	MUT	WT	Non-CIMP
CRC0135	Liver Metastasis	NA	M	MSS	MUT	WT	Non-CIMP
CRC0136	Liver Metastasis	Left	F	MSS	WT	WT	Non-CIMP
CRC0137	Liver Metastasis	Left	F	MSS	WT	WT	Non-CIMP
CRC0138	Liver Metastasis	NA	M	MSS	MUT	WT	Non-CIMP
CRC0139	Liver Metastasis	Right	M	MSS	MUT	WT	Non-CIMP
CRC0140	Liver Metastasis	NA	M	MSS	MUT	WT	CIMP
CRC0141	Liver Metastasis	NA	F	MSS	MUT	WT	Non-CIMP
CRC0143	Liver Metastasis	Ano-rectal	M	MSS	MUT	WT	Non-CIMP
CRC0144	Liver Metastasis	Ano-rectal	M	MSS	MUT	WT	Non-CIMP
CRC0145	Liver Metastasis	Left	M	MSS	WT	WT	CIMP
CRC0146	Liver Metastasis	Left	M	MSS	WT	WT	Non-CIMP
CRC0147	Liver Metastasis	Left	F	MSS	WT	WT	Non-CIMP
CRC0148	Liver Metastasis	Left	M	MSS	MUT	WT	CIMP
CRC0149	Liver Metastasis	Right	M	MSS	MUT	WT	Non-CIMP
CRC0150	Liver Metastasis	Right	M	MSS	WT	WT	CIMP
CRC0152	Liver Metastasis	Ano-rectal	M	MSS	WT	WT	Non-CIMP
CRC0153	Liver Metastasis	Left	M	MSS	WT	WT	Non-CIMP
CRC0154	Liver Metastasis	NA	M	MSS	MUT	WT	CIMP
CRC0155	Liver Metastasis	NA	M	MSS	MUT	WT	Non-CIMP
CRC0158	Liver Metastasis	NA	M	MSS	MUT	WT	CIMP
CRC0159	Liver Metastasis	Left	F	MSS	WT	WT	Non-CIMP
CRC0160	Liver Metastasis	NA	M	MSS	MUT	WT	Non-CIMP
CRC0161	Liver Metastasis	Left	F	MSS	WT	WT	Non-CIMP
CRC0162	Liver Metastasis	NA	F	MSS	MUT	WT	Non-CIMP
CRC0163	Liver Metastasis	NA	M	MSS	MUT	WT	Non-CIMP
CRC0165	Liver Metastasis	Left	M	MSS	MUT	WT	Non-CIMP
CRC0166	Liver Metastasis	Left	M	MSS	WT	WT	Non-CIMP
CRC0167	Liver Metastasis	Left	M	MSS	MUT	WT	Non-CIMP
CRC0168	Liver Metastasis	NA	F	MSS	MUT	WT	CIMP
CRC0169	Liver Metastasis	Left	F	MSS	MUT	WT	Non-CIMP
CRC0170	Liver Metastasis	NA	M	MSS	MUT	WT	CIMP
CRC0171	Liver Metastasis	Right	M	MSS	WT	WT	Non-CIMP
CRC0174	Liver Metastasis	Left	M	MSS	WT	WT	Non-CIMP
CRC0175	Liver Metastasis	Left	M	MSS	MUT	WT	Non-CIMP
CRC0176	Liver Metastasis	Left	F	MSS	WT	WT	Non-CIMP
CRC0177	Liver Metastasis	Left	F	MSS	WT	WT	Non-CIMP
CRC0178	Liver Metastasis	NA	M	MSS	WT	WT	Non-CIMP
CRC0179	Liver Metastasis	Right	M	MSS	WT	WT	CIMP
CRC0184	Liver Metastasis	Left	M	MSS	MUT	WT	Non-CIMP
CRC0185	Liver Metastasis	Left	M	MSS	WT	WT	CIMP
CRC0186	Liver Metastasis	Left	F	MSS	WT	WT	Non-CIMP
CRC0187	Liver Metastasis	Ano-rectal	M	MSS	MUT	WT	Non-CIMP
CRC0188	Liver Metastasis	Right	M	MSS	WT	WT	Non-CIMP
CRC0190	Liver Metastasis	Ano-rectal	M	MSS	WT	WT	Non-CIMP
CRC0195	Primary Tumor	NA	F	MSS	WT	WT	CIMP
CRC0196	Liver Metastasis	Ano-rectal	M	MSS	WT	WT	Non-CIMP
CRC0197	Liver Metastasis	Ano-rectal	F	MSS	WT	WT	Non-CIMP
CRC0198	Liver Metastasis	Left	M	MSS	MUT	WT	Non-CIMP
CRC0199	Liver Metastasis	Right	F	MSS	WT	WT	CIMP
CRC0202	Liver Metastasis	Ano-rectal	M	MSS	WT	WT	Non-CIMP
CRC0204	Liver Metastasis	Right	F	MSS	WT	WT	Non-CIMP
CRC0207	Liver Metastasis	NA	F	MSS	MUT	WT	Non-CIMP
CRC0214	Liver Metastasis	NA	M	MSS	WT	WT	Non-CIMP
CRC0216	Liver Metastasis	NA	M	MSS	MUT	WT	CIMP
CRC0217	Liver Metastasis	NA	M	MSS	MUT	WT	Non-CIMP
CRC0218	Liver Metastasis	NA	F	MSS	MUT	WT	CIMP
CRC0219	Liver Metastasis	Left	M	MSS	WT	WT	CIMP
CRC0221	Liver Metastasis	NA	M	MSS	WT	WT	CIMP
CRC0223	Primary Tumor	NA	M	MSS	MUT	WT	Non-CIMP
CRC0229	Liver Metastasis	NA	M	MSS	MUT	WT	Non-CIMP
CRC0231	Liver Metastasis	Right	M	MSS	MUT	WT	CIMP
CRC0234	Primary Tumor	NA	F	MSS	WT	WT	Non-CIMP
CRC0238	Primary Tumor	NA	F	MSS	MUT	WT	Non-CIMP
CRC0242	Liver Metastasis	Ano-rectal	F	MSS	MUT	WT	Non-CIMP
CRC0243	Liver Metastasis	Ano-rectal	M	MSS	WT	WT	Non-CIMP
CRC0246	Liver Metastasis	Left	M	MSS	WT	WT	Non-CIMP
CRC0252	Liver Metastasis	Right	M	MSS	WT	WT	Non-CIMP
CRC0253	Liver Metastasis	NA	M	MSS	MUT	WT	CIMP
CRC0254	Liver Metastasis	Left	F	MSS	WT	WT	CIMP
CRC0256	Primary Tumor	NA	F	MSS	WT	MUT	CIMP
CRC0257	Liver Metastasis	Ano-rectal	F	MSS	WT	WT	Non-CIMP
CRC0259	Primary Tumor	NA	F	MSI	MUT	WT	CIMP
CRC0261	Liver Metastasis	Ano-rectal	M	MSS	MUT	WT	Non-CIMP
CRC0262	Liver Metastasis	Ano-rectal	M	MSS	WT	WT	Non-CIMP
CRC0263	Primary Tumor	NA	M	MSS	MUT	WT	CIMP
CRC0264	Liver Metastasis	Right	M	MSS	WT	WT	Non-CIMP
CRC0265	Liver Metastasis	Left	F	MSS	MUT	WT	CIMP
CRC0267	Primary Tumor	NA	M	MSS	MUT	WT	Non-CIMP
CRC0269	Primary Tumor	NA	F	MSS	MUT	WT	CIMP
CRC0272	Primary Tumor	NA	M	MSS	WT	WT	Non-CIMP
CRC0276	Liver Metastasis	NA	NA	MSS	WT	WT	CIMP
CRC0277	Liver Metastasis	NA	NA	MSS	MUT	WT	Non-CIMP
CRC0281	Primary Tumor	NA	F	MSS	MUT	WT	CIMP
CRC0288	Primary Tumor	NA	M	MSS	WT	WT	Non-CIMP
CRC0290	Primary Tumor	NA	F	MSS	MUT	WT	CIMP
CRC0291	Liver Metastasis	Right	M	MSS	MUT	WT	Non-CIMP
CRC0297	Liver Metastasis	Left	M	MSS	WT	WT	Non-CIMP
CRC0305	Liver Metastasis	NA	F	MSS	MUT	WT	CIMP
CRC0306	Liver Metastasis	Left	M	MSS	WT	WT	Non-CIMP
CRC0307	Liver Metastasis	Left	M	MSS	WT	WT	Non-CIMP
CRC0309	Liver Metastasis	Ano-rectal	M	MSS	MUT	WT	CIMP
CRC0310	Liver Metastasis	NA	F	MSS	MUT	WT	CIMP
CRC0312	Liver Metastasis	Right	M	MSS	MUT	WT	Non-CIMP
CRC0313	Liver Metastasis	NA	F	MSS	WT	WT	CIMP
CRC0314	Liver Metastasis	Ano-rectal	M	MSS	MUT	WT	CIMP
CRC0315	Primary Tumor	NA	M	MSS	MUT	WT	CIMP
CRC0317	Primary Tumor	NA	F	MSS	MUT	MUT	CIMP
CRC0318	Liver Metastasis	NA	F	MSS	MUT	WT	CIMP
CRC0320	Primary Tumor	NA	M	MSS	WT	WT	Non-CIMP
CRC0321	Liver Metastasis	Ano-rectal	M	MSS	WT	WT	Non-CIMP
CRC0322	Liver Metastasis	Ano-rectal	NA	MSS	WT	WT	Non-CIMP
CRC0323	Liver Metastasis	NA	NA	MSS	WT	MUT	CIMP
CRC0324	Liver Metastasis	Right	M	MSS	MUT	WT	CIMP
CRC0327	Liver Metastasis	Left	M	MSS	WT	WT	Non-CIMP
CRC0328	Liver Metastasis	Ano-rectal	M	MSS	MUT	WT	Non-CIMP
CRC0330	Liver Metastasis	Left	F	MSS	MUT	WT	Non-CIMP
CRC0332	Liver Metastasis	NA	F	MSS	MUT	WT	Non-CIMP
CRC0333	Liver Metastasis	NA	M	MSS	WT	WT	CIMP
CRC0333	Primary Tumor	NA	M	MSS	WT	WT	Non-CIMP
CRC0334	Liver Metastasis	Ano-rectal	F	MSS	WT	WT	CIMP
CRC0336	Primary Tumor	NA	M	MSS	WT	WT	Non-CIMP
CRC0339	Liver Metastasis	NA	F	MSS	MUT	WT	Non-CIMP
CRC0340	Primary Tumor	NA	F	MSS	MUT	WT	CIMP
CRC0343	Liver Metastasis	Right	M	MSS	WT	WT	CIMP
CRC0344	Liver Metastasis	Ano-rectal	M	MSS	MUT	WT	Non-CIMP
CRC0348	Liver Metastasis	NA	NA	MSS	MUT	WT	Non-CIMP
CRC0349	Liver Metastasis	NA	NA	MSS	MUT	WT	CIMP
CRC0354	Liver Metastasis	NA	NA	MSS	MUT	WT	CIMP
CRC0355	Liver Metastasis	Ano-rectal	NA	MSI	WT	WT	CIMP
CRC0356	Liver Metastasis	Left	M	MSS	WT	WT	Non-CIMP
CRC0357	Liver Metastasis	NA	F	MSS	MUT	WT	CIMP
CRC0358	Liver Metastasis	Ano-rectal	M	MSS	WT	WT	Non-CIMP
CRC0360	Primary Tumor	NA	M	MSS	WT	MUT	CIMP
CRC0362	Liver Metastasis	Ano-rectal	M	MSS	WT	WT	Non-CIMP
CRC0368	Primary Tumor	NA	M	MSS	WT	WT	CIMP
CRC0370	Liver Metastasis	Right	M	MSS	WT	WT	Non-CIMP
CRC0371	Liver Metastasis	Right	F	MSS	WT	WT	CIMP
CRC0373	Primary Tumor	NA	M	MSS	WT	MUT	CIMP
CRC0374	Primary Tumor	NA	F	MSS	MUT	WT	Non-CIMP
CRC0377	Liver Metastasis	NA	M	MSS	MUT	WT	Non-CIMP
CRC0378	Liver Metastasis	Ano-rectal	F	MSS	WT	WT	Non-CIMP
CRC0379	Liver Metastasis	Left	M	MSS	WT	WT	Non-CIMP
CRC0381	Primary Tumor	NA	M	MSS	MUT	WT	CIMP
CRC0382	Liver Metastasis	Ano-rectal	M	MSS	MUT	WT	CIMP
CRC0384	Primary Tumor	NA	M	MSS	MUT	WT	Non-CIMP
CRC0391	Liver Metastasis	Left	F	MSS	WT	WT	Non-CIMP
CRC0393	Primary Tumor	NA	M	MSS	WT	WT	CIMP
CRC0394	Liver Metastasis	Ano-rectal	M	MSS	WT	WT	CIMP
CRC0395	Primary Tumor	NA	M	MSS	WT	WT	CIMP
CRC0396	Liver Metastasis	Ano-rectal	F	MSS	WT	WT	Non-CIMP
CRC0399	Liver Metastasis	Right	F	MSS	WT	WT	Non-CIMP
CRC0400	Liver Metastasis	Left	M	MSS	WT	WT	CIMP
CRC0401	Primary Tumor	NA	M	MSS	WT	WT	Non-CIMP
CRC0403	Liver Metastasis	NA	NA	MSS	WT	WT	CIMP
CRC0404	Liver Metastasis	Right	M	MSS	WT	WT	CIMP
CRC0406	Liver Metastasis	NA	M	MSS	MUT	WT	Non-CIMP
CRC0409	Primary Tumor	NA	F	MSS	MUT	WT	Non-CIMP
CRC0415	Liver Metastasis	NA	F	MSS	MUT	WT	CIMP
CRC0418	Liver Metastasis	NA	F	MSS	WT	MUT	CIMP
CRC0419	Liver Metastasis	Right	M	MSS	WT	WT	Non-CIMP
CRC0420	Liver Metastasis	Right	F	MSS	WT	WT	CIMP
CRC0422	Liver Metastasis	NA	F	MSS	WT	WT	Non-CIMP
CRC0423	Primary Tumor	NA	M	MSS	NA	NA	Non-CIMP
CRC0426	Liver Metastasis	NA	NA	MSS	MUT	WT	CIMP
CRC0428	Primary Tumor	NA	F	MSS	WT	WT	CIMP
CRC0429	Liver Metastasis	NA	F	MSS	MUT	WT	Non-CIMP
CRC0431	Liver Metastasis	Right	F	MSS	WT	WT	Non-CIMP
CRC0435	Liver Metastasis	NA	NA	MSS	WT	WT	Non-CIMP
CRC0438	Liver Metastasis	Right	F	MSS	MUT	WT	CIMP
CRC0440	Liver Metastasis	Left	M	MSS	WT	WT	CIMP
CRC0441	Liver Metastasis	Left	M	MSS	WT	WT	Non-CIMP
CRC0442	Liver Metastasis	Ano-rectal	M	MSS	WT	WT	Non-CIMP
CRC0448	Primary Tumor	NA	M	MSS	MUT	WT	CIMP
CRC0449	Liver Metastasis	Ano-rectal	M	MSS	MUT	WT	CIMP
CRC0449	Primary Tumor	Ano-rectal	M	MSS	MUT	WT	CIMP
CRC0451	Liver Metastasis	NA	F	MSS	MUT	WT	Non-CIMP
CRC0452	Liver Metastasis	NA	F	MSS	WT	WT	Non-CIMP
CRC0454	Liver Metastasis	NA	F	MSS	MUT	WT	Non-CIMP
CRC0456	Liver Metastasis	Left	F	MSS	WT	WT	Non-CIMP
CRC0458	Liver Metastasis	Left	F	MSS	WT	WT	Non-CIMP
CRC0460	Primary Tumor	NA	M	MSS	MUT	WT	CIMP
CRC0461	Liver Metastasis	NA	M	MSS	MUT	WT	CIMP
CRC0464	Liver Metastasis	Left	M	MSS	MUT	WT	CIMP
CRC0465	Liver Metastasis	Left	M	MSS	WT	WT	CIMP
CRC0466	Primary Tumor	NA	F	MSS	MUT	WT	Non-CIMP
CRC0467	Liver Metastasis	NA	F	MSS	MUT	WT	CIMP
CRC0468	Primary Tumor	Ano-rectal	F	MSS	MUT	WT	CIMP
CRC0468	Liver Metastasis	Ano-rectal	F	MSS	MUT	WT	CIMP
CRC0470	Primary Tumor	NA	M	MSS	WT	WT	Non-CIMP
CRC0471	Liver Metastasis	Right	F	MSS	MUT	WT	CIMP
CRC0472	Primary Tumor	NA	M	MSS	WT	MUT	Non-CIMP
CRC0474	Primary Tumor	NA	NA	MSS	MUT	WT	Non-CIMP
CRC0475	Liver Metastasis	Right	M	MSS	WT	WT	Non-CIMP
CRC0477	Liver Metastasis	Ano-rectal	F	MSS	WT	WT	Non-CIMP
CRC0479	Liver Metastasis	Right	F	MSS	MUT	WT	CIMP
CRC0480	Liver Metastasis	Left	F	MSS	WT	MUT	CIMP
CRC0481	Liver Metastasis	Ano-rectal	F	MSS	MUT	WT	Non-CIMP
CRC0481	Primary Tumor	Ano-rectal	F	MSS	MUT	WT	CIMP
CRC0482	Liver Metastasis	NA	M	MSS	WT	WT	Non-CIMP
CRC0484	Liver Metastasis	Left	M	MSS	WT	WT	CIMP
CRC0486	Liver Metastasis	NA	F	MSS	WT	MUT	CIMP
CRC0488	Liver Metastasis	Right	F	MSS	WT	WT	Non-CIMP
CRC0490	Liver Metastasis	Ano-rectal	F	MSS	WT	WT	Non-CIMP
CRC0492	Liver Metastasis	NA	F	MSS	MUT	WT	CIMP
CRC0493	Liver Metastasis	Left	M	MSS	WT	WT	Non-CIMP
CRC0494	Liver Metastasis	Ano-rectal	M	MSS	WT	WT	Non-CIMP
CRC0495	Liver Metastasis	Ano-rectal	F	MSS	WT	WT	Non-CIMP
CRC0498	Primary Tumor	NA	F	MSS	MUT	WT	CIMP
CRC0498	Liver Metastasis	NA	F	MSS	MUT	WT	Non-CIMP
CRC0499	Liver Metastasis	NA	NA	MSS	MUT	WT	Non-CIMP
CRC0500	Primary Tumor	NA	M	MSS	MUT	WT	Non-CIMP
CRC0502	Liver Metastasis	NA	M	MSS	MUT	WT	CIMP
CRC0503	Liver Metastasis	NA	M	MSS	MUT	WT	CIMP
CRC0504	Liver Metastasis	Right	F	MSS	MUT	WT	CIMP
CRC0505	Liver Metastasis	Ano-rectal	M	MSS	WT	WT	Non-CIMP
CRC0506	Primary Tumor	NA	M	MSS	MUT	WT	CIMP
CRC0507	Liver Metastasis	NA	NA	MSS	MUT	WT	Non-CIMP
CRC0508	Liver Metastasis	Right	F	MSS	WT	WT	Non-CIMP
CRC0512	Liver Metastasis	Left	M	MSS	WT	WT	Non-CIMP
CRC0513	Liver Metastasis	NA	M	MSS	MUT	WT	CIMP
CRC0514	Primary Tumor	NA	M	MSS	MUT	WT	Non-CIMP
CRC0515	Liver Metastasis	Left	M	MSS	WT	WT	Non-CIMP
CRC0516	Liver Metastasis	Ano-rectal	M	MSS	WT	WT	Non-CIMP
CRC0517	Liver Metastasis	NA	NA	MSS	MUT	WT	Non-CIMP
CRC0518	Liver Metastasis	NA	F	MSS	WT	WT	Non-CIMP
CRC0520	Liver Metastasis	NA	F	MSS	MUT	WT	Non-CIMP
CRC0521	Liver Metastasis	NA	F	MSS	WT	WT	Non-CIMP
CRC0525	Liver Metastasis	Left	F	MSS	WT	WT	Non-CIMP
CRC0526	Liver Metastasis	NA	M	MSS	MUT	WT	Non-CIMP
CRC0527	Liver Metastasis	Right	M	MSS	WT	MUT	CIMP
CRC0528	Liver Metastasis	NA	NA	MSS	WT	MUT	CIMP
CRC0529	Liver Metastasis	NA	M	MSS	WT	WT	Non-CIMP
CRC0530	Liver Metastasis	NA	F	MSS	MUT	WT	CIMP
CRC0534	Liver Metastasis	Left	M	MSS	WT	WT	Non-CIMP
CRC0535	Liver Metastasis	NA	M	MSS	WT	WT	CIMP
CRC0537	Liver Metastasis	Ano-rectal	F	MSS	WT	WT	CIMP
CRC0538	Liver Metastasis	NA	M	MSS	WT	WT	Non-CIMP
CRC0539	Liver Metastasis	NA	F	MSS	WT	WT	Non-CIMP
CRC0540	Liver Metastasis	NA	M	MSS	WT	WT	Non-CIMP
CRC0542	Liver Metastasis	Ano-rectal	M	MSS	WT	WT	Non-CIMP
CRC0544	Liver Metastasis	Right	M	MSS	MUT	WT	CIMP
CRC0547	Primary Tumor	NA	M	MSS	MUT	WT	CIMP
CRC0549	Liver Metastasis	NA	M	MSS	WT	WT	CIMP
CRC0551	Liver Metastasis	NA	F	MSS	MUT	WT	Non-CIMP
CRC0552	Liver Metastasis	NA	F	MSS	MUT	WT	Non-CIMP
CRC0553	Primary Tumor	NA	M	MSS	MUT	WT	Non-CIMP
CRC0554	Liver Metastasis	NA	F	MSS	MUT	WT	CIMP
CRC0555	Liver Metastasis	NA	F	MSS	MUT	WT	Non-CIMP
CRC0556	Liver Metastasis	Left	M	MSS	WT	WT	Non-CIMP
CRC0558	Liver Metastasis	NA	F	MSS	WT	WT	CIMP
CRC0559	Liver Metastasis	NA	M	MSS	WT	WT	Non-CIMP
CRC0560	Liver Metastasis	NA	M	MSS	WT	WT	Non-CIMP
CRC0561	Liver Metastasis	NA	F	MSS	MUT	WT	CIMP
CRC0566	Primary Tumor	NA	F	MSS	WT	MUT	CIMP
CRC0568	Liver Metastasis	Left	F	MSS	MUT	WT	Non-CIMP
CRC0569	Liver Metastasis	NA	M	MSS	MUT	WT	Non-CIMP
CRC0570	Liver Metastasis	NA	M	MSS	WT	WT	CIMP
CRC0571	Primary Tumor	NA	M	MSS	MUT	WT	CIMP
CRC0572	Liver Metastasis	Left	M	MSS	WT	WT	Non-CIMP
CRC0574	Liver Metastasis	Left	M	MSS	WT	WT	Non-CIMP
CRC0576	Liver Metastasis	NA	M	MSS	WT	WT	Non-CIMP
CRC0577	Primary Tumor	NA	F	MSS	WT	MUT	CIMP
CRC0578	Liver Metastasis	NA	F	MSS	WT	WT	Non-CIMP
CRC0580	Liver Metastasis	Left	M	MSS	WT	WT	Non-CIMP
CRC0581	Liver Metastasis	NA	M	MSS	WT	WT	Non-CIMP
CRC0583	Primary Tumor	NA	F	MSS	MUT	WT	Non-CIMP
CRC0591	Liver Metastasis	Left	F	MSS	MUT	WT	Non-CIMP
CRC0592	Primary Tumor	NA	M	MSS	MUT	WT	Non-CIMP
CRC0593	Liver Metastasis	NA	M	MSS	MUT	WT	CIMP
CRC0594	Liver Metastasis	NA	F	MSS	MUT	WT	Non-CIMP
CRC0596	Primary Tumor	NA	F	MSS	WT	MUT	CIMP
CRC0597	Liver Metastasis	NA	F	MSS	WT	WT	Non-CIMP
CRC0598	Liver Metastasis	NA	M	MSS	WT	WT	Non-CIMP
CRC0600	Liver Metastasis	NA	F	MSS	WT	WT	CIMP
CRC0601	Primary Tumor	NA	M	MSS	WT	WT	CIMP
CRC0602	Liver Metastasis	NA	F	MSS	MUT	WT	CIMP
CRC0604	Liver Metastasis	NA	F	MSS	MUT	WT	CIMP
CRC0607	Liver Metastasis	NA	F	MSS	MUT	WT	CIMP
CRC0609	Liver Metastasis	NA	F	MSS	MUT	WT	CIMP
CRC0610	Liver Metastasis	NA	F	MSS	WT	WT	Non-CIMP
CRC0612	Primary Tumor	NA	M	MSS	MUT	WT	CIMP
CRC0616	Liver Metastasis	Left	F	MSS	WT	WT	Non-CIMP
CRC0618	Liver Metastasis	NA	F	MSS	MUT	WT	CIMP
CRC0619	Liver Metastasis	NA	M	MSS	MUT	WT	Non-CIMP
CRC0622	Primary Tumor	NA	M	MSS	MUT	WT	CIMP
CRC0624	Liver Metastasis	NA	M	MSS	WT	WT	CIMP
CRC0625	Liver Metastasis	NA	M	MSS	MUT	WT	CIMP
CRC0626	Liver Metastasis	NA	M	MSS	MUT	WT	Non-CIMP
CRC0627	Liver Metastasis	NA	M	MSS	MUT	WT	Non-CIMP
CRC0666	Primary Tumor	NA	M	MSS	MUT	WT	CIMP
CRC0670	Liver Metastasis	NA	F	MSS	WT	WT	Non-CIMP
CRC0671	Primary Tumor	NA	F	MSS	MUT	WT	Non-CIMP
CRC0680	Liver Metastasis	Left	M	MSS	WT	WT	Non-CIMP
CRC0682	Primary Tumor	NA	M	MSS	WT	WT	Non-CIMP
CRC0683	Primary Tumor	NA	F	MSS	MUT	WT	CIMP
CRC0687	Liver Metastasis	NA	F	MSS	MUT	WT	CIMP
CRC0691	Liver Metastasis	NA	M	MSS	MUT	WT	CIMP
CRC0692	Liver Metastasis	NA	F	MSS	MUT	WT	Non-CIMP
CRC0705	Liver Metastasis	NA	M	MSS	MUT	WT	Non-CIMP
CRC0706	Liver Metastasis	NA	M	MSS	WT	WT	Non-CIMP
CRC0707	Primary Tumor	NA	M	MSS	MUT	WT	CIMP
CRC0708	Liver Metastasis	NA	F	MSS	MUT	WT	CIMP
CRC0712	Primary Tumor	NA	F	MSS	WT	WT	Non-CIMP
CRC0714	Primary Tumor	NA	NA	MSS	MUT	WT	CIMP
CRC0716	Liver Metastasis	Ano-rectal	F	MSS	WT	WT	Non-CIMP
CRC0717	Liver Metastasis	NA	M	MSS	MUT	WT	Non-CIMP
CRC0718	Liver Metastasis	Ano-rectal	M	MSS	WT	WT	Non-CIMP
CRC0719	Liver Metastasis	NA	M	MSS	MUT	WT	Non-CIMP
CRC0721	Liver Metastasis	NA	F	MSS	MUT	WT	CIMP
CRC0729	Liver Metastasis	Left	F	MSS	WT	WT	Non-CIMP
CRC0730	Liver Metastasis	NA	M	MSS	MUT	WT	CIMP
CRC0731	Liver Metastasis	NA	M	MSS	MUT	WT	CIMP
CRC0734	Liver Metastasis	Left	M	MSS	WT	WT	CIMP
CRC0735	Primary Tumor	NA	M	MSS	WT	WT	Non-CIMP
CRC0736	Primary Tumor	NA	F	MSS	WT	MUT	CIMP
CRC0740	Primary Tumor	Right	F	MSS	WT	WT	CIMP
CRC0740	Liver Metastasis	Right	F	MSS	WT	WT	CIMP
CRC0741	Liver Metastasis	NA	M	MSS	WT	WT	Non-CIMP
CRC0743	Liver Metastasis	Right	F	MSS	WT	WT	Non-CIMP
CRC0745	Liver Metastasis	NA	M	MSS	WT	WT	Non-CIMP
CRC0748	Primary Tumor	NA	F	MSS	WT	WT	CIMP
CRC0753	Liver Metastasis	NA	M	MSS	MUT	WT	Non-CIMP
CRC0771	Liver Metastasis	Left	M	MSS	WT	WT	Non-CIMP
CRC0772	Liver Metastasis	Left	M	MSS	WT	WT	Non-CIMP
CRC0773	Liver Metastasis	NA	M	MSS	MUT	WT	CIMP
CRC0778	Liver Metastasis	NA	F	MSS	MUT	WT	CIMP
CRC0781	Liver Metastasis	NA	M	MSS	WT	MUT	CIMP
CRC0783	Liver Metastasis	NA	F	MSS	WT	WT	Non-CIMP
CRC1063	Primary Tumor	NA	F	MSS	WT	MUT	CIMP
CRC1064	Liver Metastasis	NA	F	MSS	WT	WT	Non-CIMP
CRC1072	Liver Metastasis	NA	M	MSS	WT	WT	Non-CIMP
CRC1075	Liver Metastasis	NA	M	MSS	MUT	WT	CIMP
CRC1082	Primary Tumor	NA	M	MSS	MUT	WT	CIMP
CRC1083	Liver Metastasis	Left	F	MSS	MUT	WT	Non-CIMP
CRC1084	Liver Metastasis	NA	M	MSS	MUT	WT	CIMP
CRC1090	Liver Metastasis	Left	F	MSS	MUT	WT	Non-CIMP
CRC1134	Primary Tumor	NA	M	MSS	WT	WT	Non-CIMP
CRC1137	Liver Metastasis	NA	M	MSS	MUT	WT	CIMP
CRC1139	Liver Metastasis	Left	F	MSS	MUT	WT	CIMP
CRC1142	Primary Tumor	NA	F	MSS	WT	WT	Non-CIMP
CRC1144	Liver Metastasis	Left	M	MSS	WT	WT	Non-CIMP
CRC1144	Primary Tumor	Left	M	MSS	WT	WT	Non-CIMP
CRC1145	Liver Metastasis	Left	F	MSS	WT	WT	CIMP
CRC1146	Liver Metastasis	Left	F	MSS	WT	WT	CIMP
CRC1147	Liver Metastasis	NA	F	MSS	MUT	WT	Non-CIMP
CRC1157	Liver Metastasis	Right	M	MSS	WT	WT	Non-CIMP
CRC1158	Primary Tumor	NA	M	MSS	WT	WT	Non-CIMP
CRC1161	Primary Tumor	NA	M	MSS	WT	MUT	CIMP
CRC1162	Liver Metastasis	NA	M	MSS	MUT	WT	CIMP
CRC1164	Primary Tumor	NA	F	MSS	MUT	WT	CIMP
CRC1165	Primary Tumor	NA	M	MSS	WT	WT	CIMP
CRC1166	Liver Metastasis	Left	F	MSS	WT	WT	Non-CIMP
CRC1169	Primary Tumor	Left	F	MSS	WT	WT	Non-CIMP
CRC1169	Liver Metastasis	Left	F	MSS	WT	WT	Non-CIMP
CRC1170	Primary Tumor	NA	F	MSS	WT	WT	CIMP
CRC1171	Primary Tumor	NA	F	MSI	WT	WT	CIMP
CRC1174	Primary Tumor	NA	M	MSS	MUT	WT	CIMP
CRC1175	Primary Tumor	NA	M	MSS	MUT	WT	CIMP
CRC1176	Primary Tumor	NA	F	MSS	MUT	WT	CIMP
CRC1178	Primary Tumor	NA	M	MSS	WT	WT	Non-CIMP
CRC1182	Primary Tumor	Left	F	MSS	MUT	WT	CIMP
CRC1182	Liver Metastasis	Left	F	MSS	MUT	WT	CIMP
CRC1185	Primary Tumor	NA	M	MSS	WT	WT	Non-CIMP
CRC1190	Primary Tumor	NA	M	MSS	WT	WT	Non-CIMP
CRC1194	Primary Tumor	NA	M	MSS	WT	WT	Non-CIMP
CRC1197	Primary Tumor	NA	M	MSS	MUT	WT	CIMP
CRC1198	Liver Metastasis	Right	M	MSS	MUT	WT	CIMP
CRC1200	Primary Tumor	NA	F	MSS	WT	MUT	CIMP
CRC1201	Primary Tumor	NA	M	MSS	MUT	WT	Non-CIMP
CRC1234	Primary Tumor	NA	F	MSS	WT	WT	Non-CIMP
CRC1237	Primary Tumor	NA	F	MSS	MUT	WT	CIMP
CRC1239	Liver Metastasis	Left	F	MSS	WT	WT	Non-CIMP
CRC1240	Liver Metastasis	NA	F	MSS	MUT	WT	CIMP
CRC1240	Primary Tumor	NA	F	MSS	MUT	WT	CIMP
CRC1241	Liver Metastasis	Ano-rectal	F	MSS	WT	WT	Non-CIMP
CRC1242	Primary Tumor	NA	F	MSS	MUT	WT	CIMP
CRC1245	Liver Metastasis	Right	F	MSS	MUT	WT	CIMP
CRC1246	Primary Tumor	NA	F	MSI	WT	MUT	CIMP
CRC1247	Primary Tumor	NA	M	MSS	WT	WT	Non-CIMP
CRC1249	Primary Tumor	NA	M	MSS	MUT	WT	CIMP
CRC1251	Primary Tumor	Right	M	MSS	MUT	WT	Non-CIMP
CRC1251	Liver Metastasis	Right	M	MSS	MUT	WT	Non-CIMP
CRC1252	Primary Tumor	NA	F	MSS	MUT	WT	CIMP
CRC1257	Liver Metastasis	Left	M	MSS	MUT	WT	Non-CIMP
CRC1261	Liver Metastasis	NA	NA	MSS	MUT	WT	CIMP
CRC1262	Primary Tumor	NA	F	MSI	WT	MUT	CIMP
CRC1263	Primary Tumor	NA	M	MSS	MUT	WT	Non-CIMP
CRC1264	Liver Metastasis	Left	M	MSS	MUT	WT	CIMP
CRC1272	Liver Metastasis	Left	M	MSS	WT	WT	Non-CIMP
CRC1273	Primary Tumor	NA	F	MSS	WT	WT	CIMP
CRC1275	Primary Tumor	NA	F	MSS	MUT	WT	CIMP
CRC1277	Liver Metastasis	Ano-rectal	M	MSS	MUT	WT	Non-CIMP
CRC1278	Liver Metastasis	Left	M	MSS	WT	WT	Non-CIMP
CRC1279	Primary Tumor	NA	F	MSS	MUT	WT	CIMP
CRC1280	Primary Tumor	NA	M	MSS	WT	WT	Non-CIMP
CRC1281	Liver Metastasis	NA	M	MSS	MUT	WT	Non-CIMP
CRC1304	Primary Tumor	NA	M	MSS	MUT	WT	Non-CIMP
CRC1306	Liver Metastasis	Left	M	MSS	WT	WT	CIMP
CRC1313	Liver Metastasis	Left	M	MSS	WT	WT	Non-CIMP
CRC1314	Liver Metastasis	Left	M	MSS	MUT	WT	Non-CIMP
CRC1315	Primary Tumor	NA	M	MSS	WT	WT	Non-CIMP
CRC1317	Primary Tumor	NA	M	MSS	WT	WT	Non-CIMP
CRC1318	Liver Metastasis	Right	M	MSS	MUT	WT	CIMP
CRC1321	Liver Metastasis	Left	M	MSS	WT	WT	Non-CIMP
CRC1325	Primary Tumor	NA	F	MSS	MUT	WT	CIMP
CRC1326	Liver Metastasis	Ano-rectal	F	MSS	MUT	WT	CIMP
CRC1331	Liver Metastasis	Right	F	MSS	WT	WT	Non-CIMP
CRC1337	Liver Metastasis	Left	M	MSS	WT	WT	Non-CIMP
CRC1340	Primary Tumor	NA	F	MSS	WT	WT	Non-CIMP
CRC1342	Liver Metastasis	Ano-rectal	M	MSS	WT	WT	Non-CIMP
CRC1343	Primary Tumor	NA	F	MSS	WT	WT	CIMP
CRC1344	Liver Metastasis	Right	F	MSS	MUT	WT	CIMP
CRC1353	Liver Metastasis	NA	F	MSS	MUT	WT	Non-CIMP
CRC1355	Liver Metastasis	Right	F	MSS	MUT	WT	CIMP
CRC1357	Primary Tumor	NA	M	MSS	MUT	WT	Non-CIMP
CRC1359	Liver Metastasis	Left	M	MSS	MUT	WT	Non-CIMP
CRC1369	Liver Metastasis	Ano-rectal	M	MSS	WT	WT	Non-CIMP
