# Supplementary material for: DNA demethylation triggers cell free DNA release in colorectal cancer cells
Source: Genome Med. 2024 Oct 9;16:118. doi: 10.1186/s13073-024-01386-5 (PMC11462661; doi:10.1186/s13073-024-01386-5)
Supplement: Supplementary file 5 — Additional file 5: Table S4. Quantification of cfDNA release by CRC cell lines. (1) Cell line name; (2) cfDNA value for each cell line; the colors indicate their relative quartiles. [file 13073_2024_1386_MOESM5_ESM.xlsx]

## Sheet: Table S4
Table S4. Quantification of cfDNA release by CRC cell lines
SCREENING DATASET
Cell lines	cfDNA value
SW480	7.76769
RKO	10.3561
HROC24	11.4365		Quartiles
HROC46	11.5752		First	38.0863
SW620	12.8033		Second	79.1441
WiDR	14.7124		Third	152.393
COGA5	15.1621		Fourth	540.806
CACO2	16.1056
C10	17.2952
LIM2099	18.6872
OXCO1	20.8799
SNU1684	21.682
HDC9	25.8961
MDST8	27.7058
HCT116	29.1556
COLO94H	32.066
HDC8	32.8908
V411	37.0853
V481	38.0207
LS1034	38.1082
SNU81	38.1682
SNU175	38.4382
NCIH716	39.0354
DiFi	39.3751
HT55	39.6403
OXCO2	40.0652
COGA1	42.652
COGA3	45.7898
LS123	48.9939
SNU1047	49.4455
HDC54	50.9347
SW403	51.0057
NCIH498	53.6679
SNU1406	57.259
SW1463	58.0721
OUMS23	73.4165
SNU1235	76.542
SNUC1	77.8923
HT115	80.3959
HCA24	83.0708
SNU1746	91.6871
COGA12	92.3985
COLO201	94.9097
T84	97.6146
HCC2998	99.6582
CAR1	106.673
HROC69	106.793
HROC32	108.222
C75	108.795
C80	109.064
SNU977	111.732
HDC143	112.853
OXCO3	117.426
C84	117.693
HDC142	139.982
COGA2	140.705
HRA16	151.392
SNU503	155.396
COCM1	162.835
RCM1	164.12
RW7213	164.934
C99	183.607
HROC80	189.774
SKCO1	212.038
HCA46	217.878
SW1116	221.833
C125PM	239.918
SNU1411	241.229
SNU283	271.759
HROC39	276.952
HDC114	310.905
C70	341.776
HDC82	350.852
C32	387.852
SNU1040	421.627
SNU479	540.806
VALIDATION DATASET
HCT15	12.85
HROC257_T0M1	12.5
COLO320_DM	17.1
HROC131 T0M3	17.475
IRCC1_XL	27.175
HROC383 T0M2	46.5
HROC278 MET	53.875
CRC0078 XL	55.85
HROC277 T0M1	104.7
C106	111.1
CRC104 XL	186.35
JVE114	250.6
FUNCTIONAL EXPERIMENT
HCT116	18.975
HCT116 DKO	80.625
