# Supplementary material for: DNA demethylation triggers cell free DNA release in colorectal cancer cells
Source: Genome Med. 2024 Oct 9;16:118. doi: 10.1186/s13073-024-01386-5 (PMC11462661; doi:10.1186/s13073-024-01386-5)
Supplement: Supplementary file 6 — Additional file 6: Table S5. Similarity between intracellular and supernatant DNA based on 13,568,038 genomic positions annotated on hg38 as common SNPs. [file 13073_2024_1386_MOESM6_ESM.xlsx]

## Sheet: Table S5
Table S5. Similarity between intracellular and supernatant DNA
	C75_nuclear	C75_supernatant	COGA12_nuclear	COGA12_supernatant	HCC2998_nuclear	HCC2998_supernatant	HCT116_nuclear	HCT116_supernatant	HDC9_nuclear	HDC9_supernatant	HROC39_nuclear	HROC39_supernatant
C75_nuclear	1	0.952407	0.757673	0.757484	0.752947	0.759165	0.757935	0.758763	0.759204	0.762939	0.765299	0.766302
C75_supernatant	0.952407	1	0.757698	0.757632	0.75323	0.761042	0.758831	0.760003	0.759134	0.764312	0.76585	0.76691
COGA12_nuclear	0.757673	0.757698	1	0.992169	0.75474	0.754706	0.757364	0.757324	0.755929	0.755965	0.757787	0.758493
COGA12_supernatant	0.757484	0.757632	0.992169	1	0.75483	0.754828	0.757424	0.757517	0.755998	0.756112	0.75762	0.758584
HCC2998_nuclear	0.752947	0.75323	0.75474	0.75483	1	0.950987	0.752567	0.752671	0.75272	0.75288	0.752773	0.753242
HCC2998_supernatant	0.759165	0.761042	0.754706	0.754828	0.950987	1	0.753693	0.754459	0.753817	0.756751	0.756243	0.756981
HCT116_nuclear	0.757935	0.758831	0.757364	0.757424	0.752567	0.753693	1	0.979284	0.759005	0.759502	0.755412	0.756035
HCT116_supernatant	0.758763	0.760003	0.757324	0.757517	0.752671	0.754459	0.979284	1	0.759252	0.760353	0.755871	0.756668
HDC9_nuclear	0.759204	0.759134	0.755929	0.755998	0.75272	0.753817	0.759005	0.759252	1	0.969241	0.756146	0.756611
HDC9_supernatant	0.762939	0.764312	0.755965	0.756112	0.75288	0.756751	0.759502	0.760353	0.969241	1	0.758607	0.759248
HROC39_nuclear	0.765299	0.76585	0.757787	0.75762	0.752773	0.756243	0.755412	0.755871	0.756146	0.758607	1	0.979262
HROC39_supernatant	0.766302	0.76691	0.758493	0.758584	0.753242	0.756981	0.756035	0.756668	0.756611	0.759248	0.979262	1
