# Supplementary material for: DNA demethylation triggers cell free DNA release in colorectal cancer cells
Source: Genome Med. 2024 Oct 9;16:118. doi: 10.1186/s13073-024-01386-5 (PMC11462661; doi:10.1186/s13073-024-01386-5)
Supplement: Supplementary file 7 — Additional file 7: Table S6. Quantification of reads from WGS mapping to either chromosomal or mitochondrial DNA in cell line pellets and their corresponding supernatants. [file 13073_2024_1386_MOESM7_ESM.xlsx]

## Sheet: Table S6
Table S6. Quantification of reads from WGS mapping
Cell line	% intracellular reads mapped to chromosomal DNA	% intracellular reads mapped to mitochondrial DNA	% supernatant reads mapped to chromosomal DNA	% supernatant reads mapped to mitochondrial DNA
HCT116	996.22	0.378%	999.95	0.005%
HCT15	999.23	0.077%	999.94	0.006%
C75	999.74	0.206%	999.74	0.026%
