# Supplementary material for: DNA demethylation triggers cell free DNA release in colorectal cancer cells
Source: Genome Med. 2024 Oct 9;16:118. doi: 10.1186/s13073-024-01386-5 (PMC11462661; doi:10.1186/s13073-024-01386-5)
Supplement: Supplementary file 8 — Additional file 8: Table S7. Hallmark annotation of the genes associated with differentially methylated gene promoter regions. The annotation of probes to genes was retrieved from the Infinium HumanMethylation450K manifest file. Genes were then associated with hallmark gene sets from MSigDB collection by using the msigdbr R package. [file 13073_2024_1386_MOESM8_ESM.xlsx]

## Sheet: Table S7
Table S7. Hallmark annotation of the genes associated with differentially methylated gene promoter regions
IlmnID	CHR	MAPINFO	UCSC_RefGene_Name	UCSC_RefGene_Accession	UCSC_RefGene_Group	Hallmark_GeneSet_Name
cg06851753	X	153745734	FAM3A	NM_001171133	TSS1500	NA
cg06851753	X	153745734	FAM3A	NM_021806	TSS1500	NA
cg06851753	X	153745734	FAM3A	NR_033237	TSS1500	NA
cg06851753	X	153745734	FAM3A	NM_001171132	TSS1500	NA
cg06851753	X	153745734	FAM3A	NM_001171134	TSS1500	NA
cg01074657	1	78511466	GIPC2	NM_017655	TSS200	NA
cg01133446	1	203096277	ADORA1	NM_000674	TSS1500	NA
cg01133446	1	203096277	ADORA1	NM_001048230	TSS1500	NA
cg07920414	1	41094365	RIMS3	NM_014747	Body	NA
cg09826056	1	78511360	GIPC2	NM_017655	TSS1500	NA
cg10143426	1	3568154	TP73	NM_005427	TSS1500	NA
cg10143426	1	3568154	WDR8	NM_017818	TSS1500	NA
cg11187916	1	145562715	ANKRD35	NM_144698	Body	NA
cg18218190	1	201982372	ELF3	NM_004433	Body	HALLMARK_ESTROGEN_RESPONSE_EARLY;HALLMARK_GLYCOLYSIS
cg18218190	1	201982372	ELF3	NM_001114309	Body	HALLMARK_ESTROGEN_RESPONSE_EARLY;HALLMARK_GLYCOLYSIS
cg19251242	1	28198712	C1orf38	NM_001105556	TSS1500	NA
cg19251242	1	28198712	C1orf38	NM_004848	TSS1500	NA
cg19251242	1	28198712	C1orf38	NM_001039477	TSS1500	NA
cg19320261	1	64409138	ROR1	NM_005012	Body	NA
cg19320261	1	64409138	ROR1	NM_001083592	Body	NA
cg19766489	1	78511344	GIPC2	NM_017655	TSS1500	NA
cg20785560	1	78511235	GIPC2	NM_017655	TSS1500	NA
cg24932660	1	27709575	CD164L2	NM_207397	Body	NA
cg26263401	1	78511140	GIPC2	NM_017655	TSS1500	NA
cg01383128	2	208629716	FZD5	NM_003468	3'UTR	HALLMARK_INFLAMMATORY_RESPONSE;HALLMARK_NOTCH_SIGNALING
cg04066824	2	220493112	SLC4A3	NM_201574	Body	NA
cg04066824	2	220493112	SLC4A3	NM_005070	Body	NA
cg05970021	2	220503100	SLC4A3	NM_201574	Body	NA
cg05970021	2	220503100	SLC4A3	NM_005070	Body	NA
cg08722395	2	144692640	NA	NA	NA	NA
cg08735716	2	129126375	NA	NA	NA	NA
cg10534490	2	129131537	NA	NA	NA	NA
cg12351906	2	1695316	PXDN	NM_012293	Body	NA
cg14345917	2	45180089	NA	NA	NA	NA
cg14633063	2	38101511	NA	NA	NA	NA
cg18855104	2	45181829	NA	NA	NA	NA
cg22040631	2	129153820	NA	NA	NA	NA
cg25845203	2	100509050	AFF3	NM_001025108	Body	NA
cg25845203	2	100509050	AFF3	NM_002285	Body	NA
cg26510473	2	1553797	NA	NA	NA	NA
cg00033304	3	185302692	SENP2	NM_021627	TSS1500	NA
cg01163369	3	128370232	RPN1	NM_002950	TSS1500	HALLMARK_MTORC1_SIGNALING;HALLMARK_UV_RESPONSE_UP
cg01988285	3	50306107	SEMA3B	NM_001005914	5'UTR	HALLMARK_CHOLESTEROL_HOMEOSTASIS;HALLMARK_ESTROGEN_RESPONSE_EARLY;HALLMARK_ESTROGEN_RESPONSE_LATE;HALLMARK_KRAS_SIGNALING_UP
cg01988285	3	50306107	SEMA3B	NM_004636	5'UTR	HALLMARK_CHOLESTEROL_HOMEOSTASIS;HALLMARK_ESTROGEN_RESPONSE_EARLY;HALLMARK_ESTROGEN_RESPONSE_LATE;HALLMARK_KRAS_SIGNALING_UP
cg03438417	3	126007325	NA	NA	NA	NA
cg03670452	3	126007421	NA	NA	NA	NA
cg11733272	3	46940439	PTH1R	NM_000316	Body	HALLMARK_IL2_STAT5_SIGNALING
cg17304646	3	125932534	NA	NA	NA	NA
cg19436429	3	178978985	KCNMB3	NM_171829	TSS1500	NA
cg19436429	3	178978985	KCNMB3	NM_001163677	Body	NA
cg19436429	3	178978985	KCNMB3	NR_028135	TSS1500	NA
cg19436429	3	178978985	KCNMB3	NM_171828	Body	NA
cg25262361	3	178978993	KCNMB3	NM_171829	TSS1500	NA
cg25262361	3	178978993	KCNMB3	NM_001163677	Body	NA
cg25262361	3	178978993	KCNMB3	NR_028135	TSS1500	NA
cg25262361	3	178978993	KCNMB3	NM_171828	Body	NA
cg02628823	4	141419587	NA	NA	NA	NA
cg07147475	4	141419555	NA	NA	NA	NA
cg08745665	4	10460009	ZNF518B	NM_053042	TSS1500	NA
cg16823023	4	189042690	NA	NA	NA	NA
cg22905866	4	185468777	NA	NA	NA	NA
cg23829948	4	3288458	NA	NA	NA	NA
cg13345558	5	40796738	PRKAA1	NM_206907	Body	NA
cg13345558	5	40796738	PRKAA1	NM_006251	Body	NA
cg13634242	5	60921891	NA	NA	NA	NA
cg16338178	5	158894440	LOC285627	NR_027110	TSS1500	NA
cg17035996	5	63985489	FAM159B	NM_001164442	TSS1500	NA
cg17921412	5	5495287	NA	NA	NA	NA
cg00050375	6	43404828	ABCC10	NM_033450	Body	NA
cg02405813	6	83072522	TPBG	NM_001166392	TSS1500	HALLMARK_ESTROGEN_RESPONSE_EARLY;HALLMARK_ESTROGEN_RESPONSE_LATE;HALLMARK_GLYCOLYSIS;HALLMARK_HYPOXIA;HALLMARK_INFLAMMATORY_RESPONSE
cg02405813	6	83072522	TPBG	NM_006670	TSS1500	HALLMARK_ESTROGEN_RESPONSE_EARLY;HALLMARK_ESTROGEN_RESPONSE_LATE;HALLMARK_GLYCOLYSIS;HALLMARK_HYPOXIA;HALLMARK_INFLAMMATORY_RESPONSE
cg04012857	6	30080405	TRIM31	NM_007028	Body	NA
cg04151220	6	30080393	TRIM31	NM_007028	Body	NA
cg05270007	6	118881378	C6orf204	NM_206921	Body	NA
cg05270007	6	118881378	C6orf204	NM_001042475	Body	NA
cg05270007	6	118881378	PLN	NM_002667	3'UTR	NA
cg07363637	6	31846996	SLC44A4	NM_025257	TSS200	NA
cg16553272	6	31847028	SLC44A4	NM_025257	TSS1500	NA
cg24707219	6	31847009	SLC44A4	NM_025257	TSS200	NA
cg25258033	6	167368657	RNASET2	NM_003730	Body	NA
cg25461865	6	131958550	ENPP3	NM_005021	1stExon	NA
cg00659250	7	73182236	NA	NA	NA	NA
cg01901107	7	150748284	ACCN3	NM_004769	Body	NA
cg01901107	7	150748284	ACCN3	NM_020322	Body	NA
cg01901107	7	150748284	ACCN3	NM_020321	Body	NA
cg04555966	7	44185986	GCK	NM_000162	Body	HALLMARK_HYPOXIA;HALLMARK_PANCREAS_BETA_CELLS
cg04555966	7	44185986	GCK	NM_033508	Body	HALLMARK_HYPOXIA;HALLMARK_PANCREAS_BETA_CELLS
cg04555966	7	44185986	GCK	NM_033507	Body	HALLMARK_HYPOXIA;HALLMARK_PANCREAS_BETA_CELLS
cg10066231	7	99646992	ZSCAN21	NM_145914	TSS1500	NA
cg11343177	7	77321828	NA	NA	NA	NA
cg12529027	7	2727683	AMZ1	NM_133463	5'UTR	NA
cg14148253	7	1015460	COX19	NM_001031617	TSS1500	NA
cg15261247	7	129425731	NA	NA	NA	NA
cg20808693	7	150951482	SMARCD3	NM_001003802	Body	NA
cg20808693	7	150951482	SMARCD3	NM_003078	Body	NA
cg21483311	7	1793123	NA	NA	NA	NA
cg21491201	7	30545074	GGCT	NM_024051	TSS1500	NA
cg00176210	8	41654967	ANK1	NM_020476	Body	HALLMARK_HEME_METABOLISM
cg00176210	8	41654967	ANK1	NM_020475	Body	HALLMARK_HEME_METABOLISM
cg00176210	8	41654967	ANK1	NM_001142446	Body	HALLMARK_HEME_METABOLISM
cg00176210	8	41654967	ANK1	NM_020477	Body	HALLMARK_HEME_METABOLISM
cg00176210	8	41654967	ANK1	NM_000037	Body	HALLMARK_HEME_METABOLISM
cg07766743	8	27348001	EPHX2	NM_001979	TSS1500	HALLMARK_ADIPOGENESIS;HALLMARK_BILE_ACID_METABOLISM;HALLMARK_PEROXISOME
cg14618996	8	38964944	ADAM32	NM_145004	TSS200	NA
cg16540080	8	38965492	ADAM32	NM_145004	Body	NA
cg17145652	8	42750650	RNF170	NM_001160223	5'UTR	NA
cg17145652	8	42750650	RNF170	NR_027668	Body	NA
cg17145652	8	42750650	RNF170	NM_001160224	5'UTR	NA
cg17145652	8	42750650	RNF170	NM_030954	5'UTR	NA
cg17145652	8	42750650	RNF170	NM_001160225	5'UTR	NA
cg17145652	8	42750650	HOOK3	NM_032410	TSS1500	HALLMARK_MITOTIC_SPINDLE
cg17145652	8	42750650	RNF170	NR_027669	Body	NA
cg26124318	8	38965122	ADAM32	NM_145004	1stExon	NA
cg26124318	8	38965122	ADAM32	NM_145004	5'UTR	NA
cg26394257	8	38964993	ADAM32	NM_145004	TSS200	NA
cg01888395	9	132145105	NA	NA	NA	NA
cg13831329	9	114362179	PTGR1	NM_001146108	TSS200	HALLMARK_XENOBIOTIC_METABOLISM
cg13831329	9	114362179	PTGR1	NM_001146109	TSS200	HALLMARK_XENOBIOTIC_METABOLISM
cg13831329	9	114362179	PTGR1	NM_012212	TSS1500	HALLMARK_XENOBIOTIC_METABOLISM
cg14235574	9	112080226	EPB41L4B	NM_019114	Body	NA
cg14235574	9	112080226	EPB41L4B	NM_018424	Body	NA
cg14362370	9	133589654	ABL1	NM_007313	5'UTR	HALLMARK_G2M_CHECKPOINT;HALLMARK_MITOTIC_SPINDLE
cg14362370	9	133589654	ABL1	NM_007313	1stExon	HALLMARK_G2M_CHECKPOINT;HALLMARK_MITOTIC_SPINDLE
cg22588936	9	139634063	LCN10	NM_001001712	Body	NA
cg00197495	10	93392836	PPP1R3C	NM_005398	1stExon	HALLMARK_HYPOXIA;HALLMARK_MYOGENESIS
cg00197495	10	93392836	PPP1R3C	NM_005398	5'UTR	HALLMARK_HYPOXIA;HALLMARK_MYOGENESIS
cg02780029	10	43622663	RET	NM_020975	Body	HALLMARK_ESTROGEN_RESPONSE_EARLY;HALLMARK_ESTROGEN_RESPONSE_LATE;HALLMARK_UV_RESPONSE_UP
cg02780029	10	43622663	RET	NM_020630	3'UTR	HALLMARK_ESTROGEN_RESPONSE_EARLY;HALLMARK_ESTROGEN_RESPONSE_LATE;HALLMARK_UV_RESPONSE_UP
cg09095892	10	91597207	NA	NA	NA	NA
cg14685948	10	71608654	COL13A1	NM_080798	Body	NA
cg14685948	10	71608654	COL13A1	NM_080809	Body	NA
cg14685948	10	71608654	COL13A1	NM_080800	Body	NA
cg14685948	10	71608654	COL13A1	NM_080811	Body	NA
cg14685948	10	71608654	COL13A1	NM_080810	Body	NA
cg14685948	10	71608654	COL13A1	NM_080799	Body	NA
cg14685948	10	71608654	COL13A1	NM_080813	Body	NA
cg14685948	10	71608654	COL13A1	NM_005203	Body	NA
cg14685948	10	71608654	COL13A1	NM_080815	Body	NA
cg14685948	10	71608654	COL13A1	NM_080807	Body	NA
cg14685948	10	71608654	COL13A1	NM_080801	Body	NA
cg14685948	10	71608654	COL13A1	NM_080808	Body	NA
cg14685948	10	71608654	COL13A1	NM_080814	Body	NA
cg14685948	10	71608654	COL13A1	NM_080802	Body	NA
cg14685948	10	71608654	COL13A1	NM_080812	Body	NA
cg14685948	10	71608654	COL13A1	NM_080805	Body	NA
cg14685948	10	71608654	COL13A1	NM_080806	Body	NA
cg14685948	10	71608654	COL13A1	NM_080804	Body	NA
cg14685948	10	71608654	COL13A1	NM_080803	Body	NA
cg14685948	10	71608654	COL13A1	NM_001130103	Body	NA
cg14991110	10	81892144	PLAC9	NM_001012973	TSS200	NA
cg16228286	10	75407372	SYNPO2L	NM_024875	Body	NA
cg16228286	10	75407372	SYNPO2L	NM_001114133	Body	NA
cg20100910	10	102475429	NA	NA	NA	NA
cg22356726	10	91597320	NA	NA	NA	NA
cg24382527	10	135090367	ADAM8	NM_001164489	1stExon	HALLMARK_KRAS_SIGNALING_UP
cg24382527	10	135090367	ADAM8	NM_001109	1stExon	HALLMARK_KRAS_SIGNALING_UP
cg24382527	10	135090367	ADAM8	NM_001164490	5'UTR	HALLMARK_KRAS_SIGNALING_UP
cg24382527	10	135090367	ADAM8	NM_001164490	1stExon	HALLMARK_KRAS_SIGNALING_UP
cg24382527	10	135090367	ADAM8	NM_001164489	5'UTR	HALLMARK_KRAS_SIGNALING_UP
cg24382527	10	135090367	ADAM8	NM_001109	5'UTR	HALLMARK_KRAS_SIGNALING_UP
cg27268279	10	71672083	COL13A1	NM_080798	Body	NA
cg27268279	10	71672083	COL13A1	NM_080809	Body	NA
cg27268279	10	71672083	COL13A1	NM_080800	Body	NA
cg27268279	10	71672083	COL13A1	NM_080811	Body	NA
cg27268279	10	71672083	COL13A1	NM_080810	Body	NA
cg27268279	10	71672083	COL13A1	NM_080799	Body	NA
cg27268279	10	71672083	COL13A1	NM_080813	Body	NA
cg27268279	10	71672083	COL13A1	NM_005203	Body	NA
cg27268279	10	71672083	COL13A1	NM_080815	Body	NA
cg27268279	10	71672083	COL13A1	NM_080807	Body	NA
cg27268279	10	71672083	COL13A1	NM_080801	Body	NA
cg27268279	10	71672083	COL13A1	NM_080808	Body	NA
cg27268279	10	71672083	COL13A1	NM_080814	Body	NA
cg27268279	10	71672083	COL13A1	NM_080802	Body	NA
cg27268279	10	71672083	COL13A1	NM_080812	Body	NA
cg27268279	10	71672083	COL13A1	NM_080805	Body	NA
cg27268279	10	71672083	COL13A1	NM_080806	Body	NA
cg27268279	10	71672083	COL13A1	NM_080804	Body	NA
cg27268279	10	71672083	COL13A1	NM_080803	Body	NA
cg27268279	10	71672083	COL13A1	NM_001130103	Body	NA
cg05560951	11	64658226	NA	NA	NA	NA
cg09399878	11	67326220	NA	NA	NA	NA
cg10103635	11	67326002	NA	NA	NA	NA
cg11744767	11	2907672	CDKN1C	NM_000076	TSS1500	HALLMARK_HYPOXIA;HALLMARK_IL2_STAT5_SIGNALING;HALLMARK_TGF_BETA_SIGNALING;HALLMARK_UV_RESPONSE_UP
cg11744767	11	2907672	CDKN1C	NM_001122631	TSS1500	HALLMARK_HYPOXIA;HALLMARK_IL2_STAT5_SIGNALING;HALLMARK_TGF_BETA_SIGNALING;HALLMARK_UV_RESPONSE_UP
cg11744767	11	2907672	CDKN1C	NM_001122630	TSS1500	HALLMARK_HYPOXIA;HALLMARK_IL2_STAT5_SIGNALING;HALLMARK_TGF_BETA_SIGNALING;HALLMARK_UV_RESPONSE_UP
cg14647190	11	67326023	NA	NA	NA	NA
cg15465743	11	1413145	BRSK2	NM_003957	Body	NA
cg16151451	11	849153	TSPAN4	NM_001025236	5'UTR	HALLMARK_APICAL_JUNCTION
cg16151451	11	849153	TSPAN4	NM_001025239	5'UTR	HALLMARK_APICAL_JUNCTION
cg16151451	11	849153	TSPAN4	NM_001025238	5'UTR	HALLMARK_APICAL_JUNCTION
cg16151451	11	849153	TSPAN4	NM_001025235	5'UTR	HALLMARK_APICAL_JUNCTION
cg16151451	11	849153	TSPAN4	NM_003271	5'UTR	HALLMARK_APICAL_JUNCTION
cg16151451	11	849153	TSPAN4	NM_001025237	5'UTR	HALLMARK_APICAL_JUNCTION
cg16151451	11	849153	TSPAN4	NM_001025234	5'UTR	HALLMARK_APICAL_JUNCTION
cg16981685	11	123305126	NA	NA	NA	NA
cg18734472	11	67326225	NA	NA	NA	NA
cg19709146	11	47745115	FNBP4	NM_015308	Body	NA
cg10036920	12	133180045	NA	NA	NA	NA
cg14783987	12	6421437	PLEKHG6	NM_001144857	TSS1500	NA
cg14783987	12	6421437	PLEKHG6	NM_001144856	Body	NA
cg14783987	12	6421437	PLEKHG6	NM_018173	Body	NA
cg18799399	12	58087353	OS9	NM_001017957	TSS1500	NA
cg18799399	12	58087353	OS9	NM_006812	TSS1500	NA
cg18799399	12	58087353	OS9	NM_001017958	TSS1500	NA
cg18799399	12	58087353	OS9	NM_001017956	TSS1500	NA
cg23110005	12	28124233	PTHLH	NM_198964	TSS1500	HALLMARK_EPITHELIAL_MESENCHYMAL_TRANSITION
cg23110005	12	28124233	PTHLH	NM_002820	5'UTR	HALLMARK_EPITHELIAL_MESENCHYMAL_TRANSITION
cg23110005	12	28124233	PTHLH	NM_198965	5'UTR	HALLMARK_EPITHELIAL_MESENCHYMAL_TRANSITION
cg23110005	12	28124233	PTHLH	NM_198966	TSS1500	HALLMARK_EPITHELIAL_MESENCHYMAL_TRANSITION
cg04916802	13	36052985	MIR548F5	NR_031646	Body	NA
cg04916802	13	36052985	NBEA	NM_015678	Body	NA
cg17826893	13	100394412	CLYBL	NM_206808	Body	NA
cg21628927	13	110781544	NA	NA	NA	NA
cg22232704	13	110961606	COL4A2	NM_001846	Body	HALLMARK_COMPLEMENT;HALLMARK_EPITHELIAL_MESENCHYMAL_TRANSITION;HALLMARK_MYOGENESIS
cg22382805	13	110961594	COL4A2	NM_001846	Body	HALLMARK_COMPLEMENT;HALLMARK_EPITHELIAL_MESENCHYMAL_TRANSITION;HALLMARK_MYOGENESIS
cg02232988	14	53340748	FERMT2	NM_006832	Body	HALLMARK_EPITHELIAL_MESENCHYMAL_TRANSITION
cg02232988	14	53340748	FERMT2	NM_001134999	Body	HALLMARK_EPITHELIAL_MESENCHYMAL_TRANSITION
cg02232988	14	53340748	FERMT2	NM_001135000	Body	HALLMARK_EPITHELIAL_MESENCHYMAL_TRANSITION
cg01626885	15	45937757	SQRDL	NM_021199	5'UTR	NA
cg15605858	15	29395932	APBA2	NM_001130414	Body	NA
cg15605858	15	29395932	APBA2	NM_005503	Body	NA
cg19442201	15	40572550	NA	NA	NA	NA
cg23335299	15	90291756	NA	NA	NA	NA
cg07563944	16	89038263	CBFA2T3	NM_005187	Body	HALLMARK_ESTROGEN_RESPONSE_EARLY
cg07590196	16	30661673	PRR14	NM_024031	TSS1500	NA
cg08119498	16	30756300	NA	NA	NA	NA
cg10459187	16	50218944	PAPD5	NM_001040285	Body	NA
cg10459187	16	50218944	PAPD5	NM_001040284	Body	NA
cg12829360	16	89006335	CBFA2T3	NM_175931	5'UTR	HALLMARK_ESTROGEN_RESPONSE_EARLY
cg12829360	16	89006335	CBFA2T3	NM_005187	Body	HALLMARK_ESTROGEN_RESPONSE_EARLY
cg27292079	16	89044681	CBFA2T3	NM_005187	TSS1500	HALLMARK_ESTROGEN_RESPONSE_EARLY
cg27381488	16	66300611	NA	NA	NA	NA
cg01965477	17	35285295	NA	NA	NA	NA
cg02266539	17	7209803	EIF5A	NM_001143761	TSS1500	HALLMARK_ALLOGRAFT_REJECTION
cg02266539	17	7209803	EIF5A	NM_001970	TSS1500	HALLMARK_ALLOGRAFT_REJECTION
cg02266539	17	7209803	EIF5A	NM_001143760	TSS1500	HALLMARK_ALLOGRAFT_REJECTION
cg02822259	17	61615504	KCNH6	NM_030779	Body	NA
cg02822259	17	61615504	KCNH6	NM_173092	Body	NA
cg06833098	17	38290796	MSL1	NM_001012241	3'UTR	NA
cg07357279	17	43318735	FMNL1	NM_005892	Body	NA
cg10120657	17	77786354	NA	NA	NA	NA
cg17086141	17	45608114	NPEPPS	NM_006310	TSS1500	NA
cg18240703	17	77093866	HRNBP3	NM_001082575	Body	NA
cg24668061	17	43318760	FMNL1	NM_005892	Body	NA
cg21602520	18	60985380	BCL2	NM_000657	Body	HALLMARK_ESTROGEN_RESPONSE_EARLY;HALLMARK_ESTROGEN_RESPONSE_LATE;HALLMARK_HYPOXIA;HALLMARK_IL2_STAT5_SIGNALING
cg21602520	18	60985380	BCL2	NM_000633	Body	HALLMARK_ESTROGEN_RESPONSE_EARLY;HALLMARK_ESTROGEN_RESPONSE_LATE;HALLMARK_HYPOXIA;HALLMARK_IL2_STAT5_SIGNALING
cg21899520	18	71957896	CYB5A	NM_001914	Body	HALLMARK_GLYCOLYSIS;HALLMARK_OXIDATIVE_PHOSPHORYLATION;HALLMARK_XENOBIOTIC_METABOLISM
cg21899520	18	71957896	CYB5A	NM_148923	Body	HALLMARK_GLYCOLYSIS;HALLMARK_OXIDATIVE_PHOSPHORYLATION;HALLMARK_XENOBIOTIC_METABOLISM
cg05934682	19	50394298	IL4I1	NM_152899	Body	HALLMARK_FATTY_ACID_METABOLISM
cg05934682	19	50394298	IL4I1	NM_172374	Body	HALLMARK_FATTY_ACID_METABOLISM
cg06942742	19	38713242	DPF1	NM_001135155	Body	NA
cg06942742	19	38713242	DPF1	NM_001135156	5'UTR	NA
cg06942742	19	38713242	DPF1	NM_004647	Body	NA
cg08273362	19	1005172	GRIN3B	NM_138690	Body	NA
cg12216477	19	38713373	DPF1	NM_001135155	Body	NA
cg12216477	19	38713373	DPF1	NM_001135156	5'UTR	NA
cg12216477	19	38713373	DPF1	NM_004647	Body	NA
cg12544243	19	1005641	GRIN3B	NM_138690	Body	NA
cg15072680	19	38713292	DPF1	NM_001135155	Body	NA
cg15072680	19	38713292	DPF1	NM_001135156	5'UTR	NA
cg15072680	19	38713292	DPF1	NM_004647	Body	NA
cg21968101	19	406560	C2CD4C	NM_001136263	3'UTR	NA
cg00609673	20	62703717	NA	NA	NA	NA
cg04337278	20	61807375	NA	NA	NA	NA
cg08994982	20	45522855	EYA2	NM_005244	TSS1500	NA
cg08994982	20	45522855	EYA2	NM_172110	TSS1500	NA
cg17611512	21	46840066	NCRNA00175	NR_027498	Body	NA
cg17611512	21	46840066	COL18A1	NM_130445	Body	NA
cg17611512	21	46840066	NCRNA00175	NR_028082	Body	NA
cg14370507	22	38081176	NOL12	NM_024313	TSS1500	NA
cg24246472	22	48606007	NA	NA	NA	NA
