# Supplementary material for: DNA demethylation triggers cell free DNA release in colorectal cancer cells
Source: Genome Med. 2024 Oct 9;16:118. doi: 10.1186/s13073-024-01386-5 (PMC11462661; doi:10.1186/s13073-024-01386-5)
Supplement: Supplementary file 9 — Additional file 9: Table S8. Methylation data of cfDNA screening dataset. (1) Cell line name; (2) cfDNA screening class: high or low release cfDNA; (3) cfDNA screening quartile; (4) BeadChip microarray used for the methylation analyzes: Infinium Methylation EPIC Kit or HumanMethylation450 BeadChip Kit; (5–146) Probe name and relative values. [file 13073_2024_1386_MOESM9_ESM.xlsx]

## Sheet: Table S8
Table S8.Methylation data of cfDNA screening dataset
Cell line name	cfDNA screening class	cfDNA screening quartile	BeadChip microarray	cg02266539	cg17304646	cg25845203	cg16540080	cg11187916	cg00176210	cg01383128	cg23110005	cg11733272	cg15261247	cg14362370	cg03670452	cg07766743	cg14991110	cg17921412	cg14633063	cg21628927	cg26394257	cg10036920	cg17826893	cg15605858	cg22588936	cg23829948	cg19251242	cg25258033	cg14685948	cg00197495	cg05270007	cg12351906	cg19442201	cg16338178	cg08722395	cg10120657	cg05934682	cg02780029	cg01163369	cg03438417	cg21899520	cg26510473	cg18855104	cg07147475	cg00609673	cg17145652	cg08273362	cg15072680	cg21602520
C10	Low	First	HumanMethylation450 BeadChip Kit	0.904514	0.942335	0.877634	0.780052	0.826987	0.860513	0.880032	0.929378	0.765714	0.518785	0.883108	0.911047	0.853603	0.911917	0.927429	0.826982	0.942911	0.938566	0.901257	0.787447	0.792213	0.904175	0.562551	0.894385	0.932218	0.862216	0.0255123	0.84069	0.892187	0.93727	0.899043	0.852625	0.902058	0.967178	0.915595	0.907985	0.758845	0.918912	0.923971	0.903504	0.925866	0.913623	0.333872	0.972594	0.671015	0.935827
C125PM	High	Fourth	HumanMethylation450 BeadChip Kit	0.553014	0.982805	0.731911	0.36621	0.777896	0.855965	0.786053	0.509025	0.159	0.0315592	0.658521	0.397063	0.748353	0.2727	0.726056	0.225055	0.026669	0.109646	0.108662	0.575641	0.150234	0.318513	0.356937	0.712146	0.254413	0.100385	0.973554	0.357197	0.223221	0.299789	0.221128	0.118784	0.340214	0.0838393	0.26931	0.316292	0.49623	0.874557	0.330984	0.399262	0.531211	0.361436	0.805379	0.0353742	0.0201771	0.0645509
C32	High	Fourth	HumanMethylation450 BeadChip Kit	0.896471	0.676365	0.464331	0.914551	0.44389	0.405508	0.713269	0.0657839	0.297392	0.564845	0.192423	0.711831	0.218315	0.285039	0.0614692	0.540818	0.470275	0.941526	0.399493	0.0580071	0.0288798	0.172358	0.50307	0.32689	0.405985	0.596018	0.121465	0.145664	0.214325	0.0392326	0.102214	0.208127	0.153608	0.27833	0.126658	0.53877	0.417451	0.199089	0.317893	0.0803627	0.361966	0.350036	0.495964	0.0300242	0.0171692	0.925498
C70	High	Fourth	HumanMethylation450 BeadChip Kit	0.483044	0.100589	0.786552	0.639077	0.276464	0.0642186	0.340963	0.0685395	0.255782	0.0220205	0.202446	0.0738339	0.128092	0.191887	0.08241	0.483622	0.0974855	0.646057	0.317964	0.241649	0.0270653	0.183958	0.0589737	0.352557	0.369193	0.112041	0.0181127	0.21585	0.072297	0.132973	0.0850572	0.329928	0.275276	0.483742	0.0348563	0.434938	0.0821589	0.111574	0.203405	0.132834	0.0538001	0.34428	0.0562668	0.043329	0.0128437	0.119763
C75	High	Third	HumanMethylation450 BeadChip Kit	0.935805	0.907466	0.518076	0.516142	0.251863	0.156718	0.360969	0.514193	0.811772	0.41944	0.203047	0.877528	0.386529	0.492384	0.612219	0.156905	0.0314047	0.186857	0.505169	0.100199	0.0369456	0.102238	0.360253	0.66895	0.294984	0.260367	0.718066	0.455558	0.396983	0.815263	0.0787198	0.238848	0.508252	0.9523	0.0592238	0.348378	0.644693	0.0679667	0.114405	0.394417	0.0322742	0.27902	0.36814	0.515293	0.497219	0.865168
C80	High	Third	HumanMethylation450 BeadChip Kit	0.61368	0.960286	0.702081	0.703622	0.797682	0.377332	0.252693	0.514782	0.246624	0.324164	0.15003	0.130324	0.10136	0.246299	0.0800605	0.578597	0.182414	0.68955	0.0989269	0.250335	0.0308647	0.439764	0.318801	0.361304	0.599048	0.107214	0.0588825	0.557306	0.452599	0.387964	0.199829	0.433914	0.877879	0.0332108	0.323607	0.88266	0.0914668	0.259311	0.419569	0.108932	0.0480546	0.376582	0.288331	0.0751266	0.524028	0.0692166
C84	High	Third	HumanMethylation450 BeadChip Kit	0.286404	0.609563	0.505989	0.531105	0.430424	0.195235	0.201537	0.890009	0.0568728	0.354453	0.235841	0.262491	0.0649978	0.373563	0.580542	0.338374	0.197861	0.319569	0.208762	0.256518	0.0333136	0.476852	0.19622	0.210769	0.0951505	0.0672572	0.368207	0.230716	0.150876	0.427495	0.0946014	0.244509	0.311892	0.0182977	0.0442694	0.155483	0.10314	0.0652626	0.0276739	0.169994	0.0367469	0.289981	0.266655	0.0737902	0.0466978	0.151335
C99	High	Fourth	HumanMethylation450 BeadChip Kit	0.779563	0.825289	0.600925	0.4083	0.666755	0.606581	0.284277	0.879607	0.544188	0.0848301	0.259803	0.850261	0.518021	0.182709	0.0366036	0.457146	0.592063	0.123316	0.0471187	0.513428	0.023899	0.167541	0.364958	0.352573	0.12468	0.843715	0.182591	0.227517	0.0939916	0.294618	0.559379	0.555338	0.100897	0.230933	0.0638908	0.122723	0.715106	0.246993	0.150993	0.279319	0.333147	0.0633092	0.0885584	0.0217054	0.0165385	0.0559779
CACO2	Low	First	HumanMethylation450 BeadChip Kit	0.804106	0.600078	0.813866	0.807618	0.713789	0.6438	0.91677	0.817003	0.929138	0.844945	0.8762	0.899298	0.793115	0.855771	0.911456	0.612409	0.967964	0.931511	0.910157	0.799453	0.94476	0.768493	0.772435	0.931582	0.775344	0.453237	0.952055	0.564923	0.795527	0.92537	0.849998	0.769161	0.94344	0.966578	0.262177	0.798715	0.751186	0.10039	0.794997	0.720123	0.827204	0.765717	0.51629	0.966517	0.980658	0.942393
CAR1	High	Third	HumanMethylation450 BeadChip Kit	0.329251	0.378927	0.836528	0.931009	0.792612	0.80688	0.875896	0.878345	0.777401	0.607733	0.901627	0.887717	0.685546	0.931439	0.655277	0.717066	0.960157	0.933363	0.467514	0.848616	0.11727	0.739656	0.768901	0.766444	0.0901773	0.826595	0.0213132	0.575308	0.843737	0.914071	0.866355	0.820447	0.59439	0.973142	0.731107	0.259232	0.930664	0.634743	0.913909	0.881758	0.927762	0.866151	0.108811	0.206514	0.502327	0.569625
COCM1	High	Fourth	HumanMethylation450 BeadChip Kit	0.90426	0.425883	0.10798	0.35396	0.644746	0.0551458	0.815125	0.0628598	0.221488	0.481186	0.125141	0.317035	0.24817	0.183889	0.333996	0.200634	0.0243095	0.328669	0.0538129	0.103534	0.0378582	0.0998045	0.367557	0.571014	0.0665668	0.105956	0.0288658	0.197834	0.139859	0.321386	0.075062	0.155479	0.214276	0.134225	0.0388789	0.641742	0.0446736	0.135647	0.294482	0.065154	0.038035	0.250161	0.0654523	0.0658707	0.0135268	0.139969
COGA1	Low	Second	HumanMethylation450 BeadChip Kit	0.872082	0.936133	0.647226	0.828161	0.728253	0.958572	0.823526	0.900443	0.504705	0.850512	0.832124	0.668232	0.561642	0.871247	0.0755936	0.652445	0.607368	0.72011	0.526547	0.825422	0.842783	0.593515	0.47346	0.226649	0.711507	0.881171	0.326129	0.862274	0.723621	0.392609	0.651884	0.805273	0.0332675	0.152689	0.779984	0.883094	0.623808	0.81236	0.527418	0.896306	0.0490753	0.0905043	0.63211	0.0396173	0.949832	0.952508
COGA12	High	Third	HumanMethylation450 BeadChip Kit	0.551054	0.623834	0.550079	0.25261	0.341972	0.435771	0.208862	0.245612	0.378546	0.306017	0.89975	0.424091	0.127992	0.575392	0.8598	0.440639	0.878394	0.173622	0.528937	0.199405	0.672111	0.368654	0.297636	0.65195	0.894792	0.182646	0.585591	0.325756	0.205572	0.201982	0.473491	0.211861	0.232932	0.407626	0.223809	0.0893506	0.308997	0.0997439	0.18082	0.429764	0.690104	0.072374	0.702149	0.235866	0.488902	0.53209
COGA2	High	Third	HumanMethylation450 BeadChip Kit	0.893803	0.970238	0.764228	0.661428	0.441916	0.846619	0.151266	0.700551	0.72575	0.691266	0.628911	0.872337	0.380847	0.633727	0.917779	0.739051	0.62246	0.906988	0.644136	0.929539	0.957994	0.458098	0.487007	0.408055	0.58289	0.250989	0.973147	0.490083	0.489984	0.347583	0.891269	0.755559	0.65308	0.302406	0.835424	0.938709	0.529387	0.711881	0.0464697	0.293836	0.574848	0.671586	0.848206	0.700012	0.598143	0.0663111
COGA3	Low	Second	HumanMethylation450 BeadChip Kit	0.614222	0.971434	0.838235	0.631692	0.816908	0.776271	0.260338	0.913825	0.92772	0.960569	0.925507	0.902729	0.884452	0.718153	0.668156	0.856548	0.514228	0.752293	0.414202	0.759727	0.58961	0.602329	0.911572	0.513281	0.879316	0.673776	0.973445	0.849285	0.17576	0.808416	0.836937	0.854412	0.708342	0.849338	0.912572	0.721005	0.707323	0.613167	0.762452	0.823274	0.942256	0.516656	0.796801	0.755091	0.668048	0.448299
COGA5	Low	First	HumanMethylation450 BeadChip Kit	0.783506	0.882981	0.885249	0.932909	0.842679	0.945363	0.925737	0.895783	0.949443	0.95722	0.326731	0.914484	0.894147	0.904595	0.633548	0.837135	0.968194	0.929036	0.961173	0.612294	0.910811	0.536949	0.498751	0.634369	0.589778	0.871173	0.971239	0.512867	0.89858	0.606795	0.916849	0.306509	0.857174	0.410039	0.925098	0.417124	0.933224	0.922594	0.786672	0.835135	0.0816845	0.866085	0.299183	0.922166	0.5424	0.862466
COLO201	High	Third	HumanMethylation450 BeadChip Kit	0.50851	0.976497	0.827383	0.528954	0.800872	0.860129	0.593469	0.588805	0.597635	0.967135	0.127078	0.326405	0.18392	0.813348	0.939088	0.457881	0.976172	0.168734	0.966986	0.618285	0.190517	0.39279	0.470424	0.393057	0.747046	0.407949	0.931348	0.533266	0.864094	0.453779	0.898624	0.794721	0.385463	0.33975	0.41295	0.09361	0.105205	0.679735	0.594011	0.398294	0.934232	0.467225	0.101179	0.598081	0.0380646	0.216265
COLO94H	Low	First	HumanMethylation450 BeadChip Kit	0.926966	0.948257	0.754512	0.864995	0.686722	0.859878	0.736417	0.904549	0.666917	0.946815	0.425113	0.519101	0.227048	0.595309	0.632449	0.668037	0.844674	0.706746	0.533703	0.866091	0.595618	0.250084	0.0544309	0.505547	0.66385	0.45493	0.970178	0.357105	0.181211	0.239913	0.199794	0.461467	0.293348	0.389568	0.814867	0.874061	0.376927	0.117864	0.161955	0.217873	0.336577	0.350435	0.748012	0.214401	0.278837	0.111613
DIFI	Low	Second	HumanMethylation450 BeadChip Kit	0.733959	0.780825	0.254833	0.537061	0.442496	0.35774	0.812456	0.670717	0.708832	0.466882	0.851822	0.424124	0.614136	0.231134	0.632449	0.421592	0.0288234	0.727426	0.46612	0.803063	0.0448943	0.470785	0.123786	0.538346	0.652569	0.446878	0.026208	0.144936	0.1831	0.351335	0.562847	0.643979	0.50403	0.602262	0.232439	0.60837	0.155604	0.819032	0.756263	0.143938	0.466273	0.298587	0.134504	0.102542	0.026474	0.336759
HCA24	High	Third	HumanMethylation450 BeadChip Kit	0.382114	0.364598	0.833603	0.15538	0.292335	0.885544	0.257578	0.880208	0.0795283	0.385769	0.296314	0.722395	0.700446	0.534733	0.0667308	0.837117	0.143151	0.0683595	0.0852395	0.0896713	0.073502	0.445573	0.425361	0.314564	0.217632	0.859909	0.0265475	0.523629	0.818605	0.420968	0.677741	0.593067	0.48221	0.066799	0.086187	0.0892118	0.885618	0.0811323	0.312173	0.256069	0.0595977	0.800844	0.0825727	0.0542129	0.0205697	0.0493782
HCA46	High	Fourth	HumanMethylation450 BeadChip Kit	0.887322	0.0763006	0.627323	0.862199	0.720313	0.525797	0.478706	0.484266	0.789236	0.914453	0.652317	0.0781871	0.11493	0.533775	0.163352	0.579416	0.0308497	0.147063	0.500726	0.0676023	0.0298697	0.684979	0.491843	0.429036	0.702842	0.549355	0.190363	0.0572114	0.17031	0.637546	0.385638	0.822925	0.818812	0.0486983	0.499236	0.906538	0.0885848	0.435042	0.485998	0.404695	0.0755039	0.446709	0.443823	0.171693	0.0184749	0.0842363
HCC2998	High	Third	HumanMethylation450 BeadChip Kit	0.454629	0.569341	0.786538	0.907656	0.427993	0.146343	0.404845	0.911913	0.791943	0.960074	0.561107	0.735249	0.907842	0.55224	0.0859701	0.452903	0.162801	0.900163	0.855844	0.928045	0.862756	0.88092	0.422029	0.476754	0.0747049	0.362006	0.594201	0.832276	0.196516	0.234181	0.130932	0.105676	0.0837475	0.0209556	0.435877	0.133335	0.584851	0.163254	0.55752	0.718546	0.930268	0.535134	0.301255	0.972228	0.468833	0.391842
HCT116	Low	First	HumanMethylation450 BeadChip Kit	0.891407	0.963659	0.843223	0.920128	0.846773	0.900342	0.859766	0.900375	0.922891	0.962579	0.895332	0.897165	0.86499	0.926132	0.922967	0.876542	0.951562	0.934803	0.966056	0.871661	0.93567	0.892542	0.924741	0.875034	0.920145	0.851695	0.967835	0.821531	0.835174	0.933716	0.885938	0.848929	0.928317	0.96958	0.918868	0.690006	0.932466	0.893872	0.879565	0.90008	0.936017	0.880147	0.913775	0.965888	0.969156	0.902496
HDC114	High	Fourth	HumanMethylation450 BeadChip Kit	0.243908	0.729349	0.375922	0.352643	0.795683	0.405132	0.470877	0.761519	0.414439	0.0770975	0.698544	0.409457	0.334622	0.647404	0.485072	0.640674	0.0660009	0.0692934	0.820711	0.435319	0.525424	0.196555	0.103586	0.420748	0.916134	0.724029	0.0194763	0.304937	0.246956	0.0482392	0.725737	0.405687	0.170871	0.0182456	0.42624	0.133359	0.345907	0.500681	0.772053	0.242631	0.716622	0.244077	0.431001	0.0940367	0.221101	0.208198
HDC142	High	Third	HumanMethylation450 BeadChip Kit	0.675943	0.507907	0.136066	0.658407	0.485762	0.0980089	0.682776	0.153868	0.42616	0.541546	0.50993	0.204833	0.212559	0.37062	0.325801	0.629824	0.0639056	0.647519	0.0658813	0.131175	0.368038	0.545043	0.445491	0.407883	0.668454	0.112062	0.115877	0.180034	0.162128	0.274946	0.209651	0.241675	0.820745	0.678133	0.0714871	0.0785409	0.197567	0.426345	0.0389015	0.155986	0.0440542	0.0905891	0.278869	0.234779	0.309466	0.0710618
HDC143	High	Third	HumanMethylation450 BeadChip Kit	0.466173	0.337152	0.822742	0.746376	0.805708	0.417438	0.144909	0.850572	0.316292	0.28258	0.930415	0.700333	0.129214	0.570721	0.730249	0.431484	0.577445	0.290496	0.0749182	0.903013	0.199886	0.330293	0.503231	0.45293	0.795893	0.382844	0.652485	0.806941	0.439307	0.527574	0.899992	0.103943	0.207043	0.188602	0.370402	0.181624	0.441315	0.184051	0.0480636	0.432236	0.444141	0.0673258	0.915776	0.0949094	0.33514	0.928761
HDC54	Low	Second	HumanMethylation450 BeadChip Kit	0.658568	0.761298	0.90739	0.43862	0.823899	0.870412	0.320769	0.555836	0.927461	0.833665	0.928115	0.116051	0.582012	0.215714	0.921168	0.584014	0.335166	0.100899	0.571624	0.0507335	0.618039	0.89494	0.897593	0.879845	0.506285	0.506271	0.404332	0.549322	0.235504	0.585274	0.431299	0.100955	0.924755	0.579101	0.436	0.0514613	0.0738103	0.913643	0.108103	0.15079	0.184631	0.474329	0.0372984	0.120207	0.465052	0.570461
HDC8	Low	First	HumanMethylation450 BeadChip Kit	0.917463	0.966427	0.895077	0.900012	0.826819	0.32685	0.814159	0.915875	0.0965171	0.480036	0.933069	0.841378	0.894868	0.890506	0.929725	0.897859	0.955303	0.100078	0.92721	0.610369	0.960972	0.907206	0.911321	0.311241	0.775574	0.846644	0.973982	0.732556	0.876721	0.582642	0.910153	0.83838	0.483506	0.318645	0.461072	0.934381	0.937276	0.924404	0.860767	0.875322	0.933574	0.603953	0.890785	0.788229	0.514151	0.922033
HDC82	High	Fourth	HumanMethylation450 BeadChip Kit	0.415229	0.435296	0.857472	0.310285	0.7708	0.513628	0.566209	0.117286	0.374352	0.299627	0.313351	0.57573	0.165042	0.723156	0.205474	0.576178	0.0393599	0.181681	0.636513	0.0764035	0.0373714	0.814864	0.577279	0.393677	0.724501	0.742499	0.023312	0.369807	0.128437	0.187037	0.119367	0.416152	0.199636	0.265316	0.323528	0.112582	0.411789	0.0767421	0.561088	0.584178	0.0361911	0.513804	0.212228	0.473046	0.0167733	0.578389
HDC9	Low	First	HumanMethylation450 BeadChip Kit	0.932715	0.77034	0.62526	0.442919	0.830912	0.688763	0.899474	0.699128	0.854707	0.880138	0.922347	0.670737	0.899541	0.761627	0.853466	0.61722	0.504767	0.0807562	0.291496	0.675601	0.884431	0.744402	0.739331	0.328933	0.900529	0.751538	0.949375	0.766095	0.855213	0.899194	0.591486	0.892672	0.57842	0.0274892	0.492524	0.681289	0.5158	0.910602	0.723353	0.632377	0.920048	0.648932	0.771881	0.328347	0.73668	0.91816
HRA16	High	Third	HumanMethylation450 BeadChip Kit	0.417002	0.235761	0.875386	0.513035	0.462386	0.108312	0.141421	0.186056	0.236027	0.0257969	0.286777	0.255728	0.461675	0.541167	0.0963264	0.316301	0.0309587	0.0743105	0.126428	0.102221	0.0190962	0.767015	0.0252526	0.307693	0.184455	0.52859	0.0168109	0.487842	0.194974	0.128927	0.274393	0.531534	0.32709	0.972298	0.0800031	0.583534	0.306033	0.0747549	0.600298	0.104834	0.0378411	0.431114	0.0853906	0.0700312	0.0232171	0.0515113
HROC24	Low	First	HumanMethylation450 BeadChip Kit	0.917701	0.963755	0.574792	0.927671	0.836303	0.90714	0.824925	0.609875	0.943418	0.939536	0.926213	0.741092	0.740477	0.889882	0.921748	0.822957	0.94831	0.934558	0.949342	0.88788	0.92479	0.89158	0.900546	0.933434	0.931112	0.73666	0.922946	0.745174	0.603392	0.491459	0.642671	0.0970872	0.921944	0.976821	0.824097	0.576394	0.342876	0.568752	0.428844	0.488587	0.913619	0.481726	0.748879	0.676513	0.461548	0.924479
HROC32	High	Third	HumanMethylation450 BeadChip Kit	0.601408	0.0720297	0.465913	0.219345	0.234855	0.0482307	0.127917	0.079897	0.255444	0.0236958	0.144091	0.0715948	0.166461	0.16634	0.0759874	0.443904	0.0337174	0.0891742	0.0632115	0.0516823	0.306635	0.251827	0.0141144	0.341961	0.123266	0.272785	0.280133	0.158989	0.134523	0.378648	0.0748746	0.118897	0.158125	0.118159	0.051229	0.0551918	0.0937369	0.114212	0.265385	0.0731743	0.0489325	0.313664	0.13286	0.032651	0.0121492	0.0504517
HROC39	High	Fourth	HumanMethylation450 BeadChip Kit	0.889147	0.0490334	0.878044	0.848022	0.820695	0.898083	0.805089	0.918986	0.853564	0.061243	0.527082	0.26421	0.237326	0.596918	0.904619	0.867078	0.96273	0.401311	0.399879	0.834433	0.0371982	0.42488	0.853488	0.45547	0.938807	0.886991	0.971941	0.58667	0.507176	0.704035	0.20629	0.538145	0.473894	0.298435	0.931767	0.722329	0.102106	0.566989	0.280194	0.857508	0.166957	0.8815	0.286584	0.138255	0.173357	0.101515
HROC46	Low	First	HumanMethylation450 BeadChip Kit	0.888658	0.895296	0.894442	0.868089	0.825356	0.787883	0.639163	0.058653	0.936617	0.953097	0.889135	0.770023	0.621779	0.678749	0.914202	0.737933	0.880985	0.609083	0.816654	0.837637	0.124647	0.86207	0.643545	0.574623	0.770048	0.661831	0.833117	0.366891	0.847765	0.725901	0.62419	0.764434	0.587928	0.973775	0.643191	0.578546	0.912161	0.60115	0.681583	0.562486	0.901533	0.78564	0.66827	0.960327	0.959876	0.0763309
HROC69	High	Third	HumanMethylation450 BeadChip Kit	0.659125	0.146655	0.40665	0.389326	0.18926	0.876275	0.713076	0.498716	0.412154	0.482309	0.839565	0.0674199	0.877552	0.202512	0.882644	0.276324	0.0235805	0.168076	0.40062	0.0769531	0.33505	0.108205	0.438075	0.441313	0.941774	0.0428333	0.0246076	0.780173	0.0929714	0.0507679	0.106545	0.127901	0.0506222	0.0237284	0.0391648	0.0801549	0.0532599	0.467383	0.0281643	0.0745847	0.548914	0.153373	0.591839	0.244023	0.0216811	0.133227
HROC80	High	Fourth	HumanMethylation450 BeadChip Kit	0.705142	0.359804	0.324381	0.500739	0.514973	0.627293	0.845788	0.774449	0.113939	0.363503	0.282057	0.431024	0.294014	0.355176	0.123873	0.381326	0.155127	0.600024	0.139913	0.567656	0.844629	0.403965	0.095381	0.439457	0.44217	0.422009	0.0195562	0.217776	0.131063	0.283955	0.514688	0.529318	0.524908	0.240319	0.145339	0.174233	0.537312	0.145911	0.331884	0.196152	0.0388974	0.078055	0.38179	0.161091	0.331629	0.547349
HT115	High	Third	HumanMethylation450 BeadChip Kit	0.806666	0.603243	0.792125	0.552609	0.361473	0.335012	0.126548	0.441795	0.262733	0.535326	0.904309	0.0743424	0.816559	0.639027	0.135431	0.358443	0.173552	0.200813	0.669767	0.739979	0.106277	0.121081	0.908551	0.596991	0.0497134	0.18702	0.0236716	0.517172	0.644346	0.186077	0.607868	0.151642	0.0350961	0.0661891	0.548675	0.0622945	0.0345413	0.543549	0.0479899	0.852711	0.381267	0.0506589	0.0692251	0.790011	0.0177502	0.182343
HT55	Low	Second	HumanMethylation450 BeadChip Kit	0.519306	0.894392	0.888302	0.920664	0.54232	0.352608	0.897808	0.175051	0.564602	0.535346	0.151295	0.240392	0.897806	0.772331	0.616362	0.690783	0.951483	0.227225	0.305934	0.429527	0.949025	0.78978	0.91838	0.901078	0.923456	0.856299	0.519293	0.545278	0.723958	0.580857	0.469916	0.916303	0.646702	0.732934	0.816865	0.111278	0.139301	0.357902	0.448096	0.465201	0.195679	0.862197	0.881432	0.340722	0.142294	0.102662
LIM2099	Low	First	HumanMethylation450 BeadChip Kit	0.951626	0.978512	0.845393	0.895819	0.793582	0.898348	0.843549	0.932958	0.662895	0.952234	0.847856	0.917001	0.860406	0.458444	0.394644	0.788701	0.977405	0.945899	0.977086	0.927889	0.875614	0.317239	0.571883	0.476713	0.939806	0.822175	0.766185	0.84566	0.601876	0.364313	0.8811	0.852491	0.350927	0.984089	0.805655	0.911595	0.940138	0.918468	0.817924	0.796938	0.933544	0.898441	0.92182	0.979859	0.98065	0.945319
LS1034	Low	Second	HumanMethylation450 BeadChip Kit	0.89597	0.925534	0.795303	0.805836	0.768591	0.860549	0.809617	0.924512	0.596676	0.615525	0.75343	0.828734	0.686868	0.867902	0.589623	0.545931	0.91038	0.945368	0.884323	0.28938	0.980441	0.790335	0.950742	0.672244	0.88554	0.648951	0.94126	0.396748	0.395341	0.71695	0.242796	0.70302	0.792321	0.795232	0.424097	0.823342	0.597018	0.391775	0.217407	0.346229	0.942897	0.569676	0.0963416	0.029375	0.603483	0.337827
LS123	Low	Second	HumanMethylation450 BeadChip Kit	0.877744	0.835766	0.880135	0.916424	0.817403	0.92749	0.852317	0.887232	0.790572	0.949206	0.917456	0.905731	0.837189	0.932398	0.917664	0.908524	0.951612	0.941986	0.897163	0.497117	0.950845	0.913614	0.930071	0.64988	0.915147	0.909175	0.963466	0.873695	0.816176	0.636631	0.911025	0.8085	0.908396	0.972595	0.914338	0.324573	0.93183	0.877195	0.873816	0.907175	0.462535	0.852899	0.879746	0.806222	0.972949	0.137096
MDST8	Low	First	HumanMethylation450 BeadChip Kit	0.830657	0.834747	0.860874	0.897833	0.805393	0.872504	0.896822	0.903222	0.765375	0.935389	0.910944	0.660102	0.806697	0.755556	0.929487	0.680656	0.9664	0.953848	0.92063	0.841849	0.951325	0.834557	0.922064	0.711447	0.92478	0.852075	0.945546	0.810912	0.863687	0.935331	0.186361	0.827531	0.936603	0.965325	0.686041	0.90182	0.686019	0.915771	0.732336	0.878988	0.904557	0.859961	0.924025	0.638774	0.970514	0.9131
NCIH498	Low	Second	HumanMethylation450 BeadChip Kit	0.894093	0.975032	0.845936	0.854318	0.827001	0.864617	0.894551	0.91266	0.963828	0.966431	0.908756	0.943301	0.80372	0.925716	0.933	0.655919	0.974414	0.925374	0.837718	0.929427	0.974222	0.897435	0.90235	0.911218	0.883581	0.851459	0.981312	0.850734	0.916609	0.612743	0.902828	0.794523	0.613217	0.970938	0.91475	0.895107	0.937943	0.227353	0.853582	0.581407	0.939001	0.526607	0.117795	0.928395	0.980692	0.929165
NCIH716	Low	Second	HumanMethylation450 BeadChip Kit	0.896618	0.625626	0.846085	0.899763	0.651596	0.356149	0.780307	0.785008	0.606522	0.368769	0.462909	0.656098	0.775321	0.365015	0.744452	0.680215	0.193802	0.926086	0.840584	0.653047	0.0495411	0.510462	0.764778	0.439907	0.650609	0.447666	0.782508	0.783	0.510864	0.593836	0.291544	0.138523	0.833149	0.565894	0.706521	0.451184	0.451665	0.842623	0.64174	0.846515	0.371545	0.684302	0.877358	0.331834	0.970999	0.784038
OUMS23	Low	Second	HumanMethylation450 BeadChip Kit	0.59909	0.93843	0.753627	0.918444	0.819769	0.799387	0.813483	0.672868	0.910356	0.927419	0.821601	0.533768	0.663471	0.882587	0.642056	0.615769	0.907219	0.851433	0.943694	0.776584	0.244096	0.668908	0.520478	0.850328	0.844097	0.6601	0.641553	0.316918	0.638864	0.659077	0.837784	0.796857	0.654813	0.0271105	0.732413	0.828388	0.337455	0.646673	0.380746	0.801218	0.464368	0.740345	0.824197	0.966884	0.963832	0.132295
OXCO1	Low	First	HumanMethylation450 BeadChip Kit	0.780272	0.764756	0.904701	0.917432	0.606523	0.922609	0.69834	0.373135	0.649002	0.433493	0.328978	0.840232	0.11481	0.285681	0.782921	0.529156	0.965442	0.917222	0.745998	0.621807	0.833968	0.472374	0.846839	0.339628	0.840809	0.684603	0.817018	0.568336	0.645285	0.616988	0.794391	0.870802	0.384043	0.953079	0.595202	0.748378	0.708522	0.7389	0.430362	0.542385	0.883905	0.569301	0.536601	0.968791	0.379429	0.167371
OXCO2	Low	Second	HumanMethylation450 BeadChip Kit	0.89877	0.406265	0.812042	0.424921	0.448653	0.835864	0.75211	0.599061	0.81176	0.438296	0.847482	0.358457	0.832801	0.884127	0.739147	0.247847	0.10456	0.32471	0.0605038	0.40119	0.69492	0.49636	0.868661	0.714699	0.613376	0.114422	0.577806	0.384591	0.647108	0.650393	0.674729	0.713588	0.490047	0.719647	0.0446422	0.519452	0.847828	0.588224	0.49278	0.500414	0.561091	0.217405	0.913752	0.956035	0.119089	0.142363
OXCO3	High	Third	HumanMethylation450 BeadChip Kit	0.620171	0.23935	0.548443	0.611153	0.795886	0.809417	0.327601	0.131517	0.894221	0.561027	0.0543853	0.645474	0.694951	0.434532	0.620891	0.584394	0.959195	0.460188	0.529338	0.130782	0.0423375	0.259643	0.738912	0.384437	0.0372588	0.622178	0.0496952	0.306356	0.343802	0.505525	0.42768	0.257088	0.307719	0.279891	0.436618	0.0842731	0.745775	0.500913	0.409659	0.107554	0.106328	0.188987	0.199335	0.498142	0.344959	0.785635
RCM1	High	Fourth	HumanMethylation450 BeadChip Kit	0.852045	0.620633	0.226633	0.628736	0.584245	0.490878	0.176889	0.901403	0.422083	0.887418	0.0993867	0.615425	0.610357	0.522542	0.284049	0.47419	0.66522	0.796944	0.184342	0.523609	0.935814	0.413108	0.340124	0.385529	0.259434	0.559583	0.211167	0.61324	0.384582	0.283344	0.296585	0.252021	0.36402	0.473966	0.705352	0.254035	0.559387	0.469966	0.36838	0.216408	0.300228	0.35631	0.286686	0.101853	0.29039	0.387017
RKO	Low	First	HumanMethylation450 BeadChip Kit	0.935487	0.96454	0.866398	0.907155	0.841738	0.86777	0.902222	0.912649	0.937118	0.95586	0.928332	0.925753	0.910371	0.920481	0.935977	0.690615	0.921679	0.946241	0.966724	0.854085	0.960653	0.697206	0.906296	0.79827	0.907173	0.692087	0.975073	0.864256	0.729961	0.940347	0.901263	0.852556	0.922891	0.976677	0.827049	0.282745	0.927365	0.905836	0.584968	0.918677	0.945671	0.924169	0.936415	0.964054	0.969314	0.936877
RW7213	High	Fourth	Infinium MethylationEPIC Kit	0.624035	0.101415	0.869049	0.194799	0.79412	0.415533	0.192318	0.331626	0.0735896	0.946684	0.0313648	0.386247	0.840207	0.402367	0.070935	0.539149	0.703341	0.0383208	0.119749	0.480348	0.0474069	0.904598	0.37335	0.270381	0.378854	0.095278	0.971872	0.538874	0.179577	0.494907	0.381327	0.335068	0.0678719	0.754289	0.514003	0.796463	0.217515	0.906014	0.555524	0.0501432	0.0425052	0.359051	0.778005	0.971556	0.511244	0.0514811
SKCO1	High	Fourth	HumanMethylation450 BeadChip Kit	0.453777	0.116438	0.077895	0.931131	0.868713	0.894051	0.927574	0.911325	0.728095	0.463534	0.938099	0.726541	0.896507	0.690005	0.542788	0.463034	0.0177491	0.809149	0.118726	0.942214	0.564271	0.634983	0.257289	0.331829	0.526246	0.490954	0.630899	0.0989271	0.122117	0.541896	0.447211	0.0900467	0.717756	0.091858	0.81359	0.775508	0.106473	0.122927	0.0326345	0.615262	0.285619	0.645646	0.113169	0.938303	0.972545	0.342735
SNU1040	High	Fourth	HumanMethylation450 BeadChip Kit	0.889835	0.598153	0.786339	0.467211	0.427283	0.40796	0.796243	0.169665	0.347663	0.370186	0.83829	0.312537	0.841381	0.207082	0.227581	0.342038	0.373753	0.650449	0.145557	0.147792	0.707938	0.880089	0.585784	0.402469	0.101484	0.410578	0.040969	0.553983	0.648473	0.342291	0.205677	0.665038	0.168994	0.36769	0.556416	0.67302	0.263436	0.432365	0.773776	0.557131	0.0506405	0.501372	0.133266	0.808863	0.97737	0.203058
SNU1047	Low	Second	HumanMethylation450 BeadChip Kit	0.908604	0.967788	0.850433	0.911985	0.820456	0.768849	0.907156	0.923727	0.93813	0.956859	0.893003	0.308136	0.894892	0.877003	0.878942	0.791624	0.962492	0.949546	0.950373	0.840564	0.711413	0.523822	0.394468	0.874415	0.441506	0.50439	0.974449	0.871168	0.866485	0.838242	0.710971	0.884565	0.633529	0.97792	0.875467	0.916948	0.163645	0.922281	0.579268	0.835297	0.941164	0.815959	0.615398	0.936867	0.971532	0.925084
SNU1235	Low	Second	HumanMethylation450 BeadChip Kit	0.924904	0.954689	0.883133	0.910763	0.841755	0.899329	0.92207	0.899243	0.952741	0.956246	0.932077	0.932716	0.904671	0.58289	0.930373	0.668921	0.94708	0.920568	0.952775	0.825518	0.492677	0.696856	0.886406	0.560494	0.845763	0.778994	0.968014	0.702915	0.899177	0.468219	0.888233	0.865223	0.170151	0.229637	0.622227	0.924252	0.933061	0.867349	0.900598	0.870369	0.88103	0.518059	0.721516	0.972025	0.0198896	0.870551
SNU1406	Low	Second	HumanMethylation450 BeadChip Kit	0.926079	0.972779	0.850251	0.933094	0.762323	0.917902	0.835529	0.91978	0.936949	0.683446	0.895239	0.932255	0.808696	0.92512	0.765338	0.863137	0.930937	0.95358	0.89668	0.891564	0.969679	0.737711	0.409734	0.688399	0.604537	0.437217	0.976097	0.766373	0.824809	0.592396	0.516062	0.735906	0.421355	0.540694	0.756413	0.359566	0.749136	0.78633	0.892859	0.653201	0.933049	0.563796	0.765859	0.789191	0.975893	0.936284
SNU1411	High	Fourth	HumanMethylation450 BeadChip Kit	0.714605	0.967713	0.0922967	0.380106	0.465336	0.244347	0.706111	0.239585	0.746035	0.93423	0.560386	0.604919	0.854918	0.54381	0.92943	0.851707	0.960023	0.128391	0.966657	0.714491	0.853879	0.237313	0.0921403	0.296436	0.108551	0.425851	0.971311	0.628735	0.81722	0.127975	0.588071	0.64802	0.0911066	0.456573	0.500378	0.500874	0.641752	0.344838	0.469025	0.855858	0.91963	0.5248	0.353672	0.481283	0.0153029	0.165632
SNU1684	Low	First	HumanMethylation450 BeadChip Kit	0.933254	0.966656	0.844137	0.909572	0.843637	0.854531	0.674698	0.89019	0.88724	0.56507	0.791741	0.91943	0.734526	0.332013	0.665627	0.729129	0.723268	0.832465	0.789968	0.792549	0.96748	0.92064	0.505256	0.667599	0.542445	0.558398	0.896257	0.852126	0.639603	0.919502	0.159807	0.193324	0.617676	0.914038	0.848053	0.922218	0.932225	0.563485	0.522113	0.713853	0.38019	0.600825	0.555941	0.486797	0.959975	0.920366
SNU1746	High	Third	HumanMethylation450 BeadChip Kit	0.4061	0.72438	0.127853	0.493735	0.260653	0.621897	0.641352	0.422256	0.0749656	0.54396	0.922566	0.42746	0.102196	0.267853	0.460904	0.443659	0.624971	0.465369	0.132931	0.0962011	0.841807	0.123598	0.299761	0.295281	0.143362	0.117619	0.241641	0.786291	0.468974	0.0372846	0.138717	0.129853	0.495205	0.0357928	0.505117	0.129281	0.47338	0.410612	0.194622	0.131757	0.0892647	0.391486	0.162033	0.1843	0.481172	0.618145
SNU175	Low	Second	HumanMethylation450 BeadChip Kit	0.868804	0.903671	0.853624	0.775684	0.794372	0.583867	0.736819	0.812434	0.371117	0.423893	0.932675	0.79234	0.901807	0.601741	0.701089	0.435821	0.024713	0.911082	0.21299	0.642132	0.962342	0.313399	0.6603	0.440258	0.346997	0.450181	0.0187321	0.770533	0.812802	0.317691	0.765692	0.873537	0.673895	0.456307	0.385509	0.466265	0.728027	0.737146	0.54147	0.162684	0.46051	0.480715	0.748142	0.321397	0.341753	0.939007
SNU283	High	Fourth	HumanMethylation450 BeadChip Kit	0.877809	0.946565	0.580705	0.20173	0.296688	0.440635	0.0723095	0.113429	0.454235	0.944033	0.106565	0.0680336	0.672721	0.179957	0.439904	0.30017	0.656382	0.321244	0.494569	0.0620707	0.604457	0.617779	0.873659	0.329898	0.44139	0.339172	0.296057	0.621045	0.342741	0.423341	0.140031	0.876657	0.218612	0.56874	0.474847	0.499118	0.0433119	0.0827222	0.591109	0.463214	0.0579273	0.0802603	0.354103	0.04167	0.0425738	0.13772
SNU479	High	Fourth	HumanMethylation450 BeadChip Kit	0.583053	0.352969	0.887795	0.180723	0.470875	0.434013	0.280804	0.0990946	0.6624	0.217169	0.0686658	0.65677	0.12493	0.533868	0.279486	0.433231	0.149113	0.499946	0.724638	0.0665823	0.906173	0.369059	0.27154	0.347815	0.400991	0.287848	0.0193776	0.145487	0.562213	0.680683	0.117702	0.094097	0.262137	0.975839	0.470645	0.579872	0.119195	0.177731	0.328436	0.225786	0.0444854	0.578963	0.752487	0.183378	0.794521	0.853979
SNU503	High	Fourth	HumanMethylation450 BeadChip Kit	0.534987	0.966952	0.420522	0.839978	0.824499	0.750221	0.859801	0.251143	0.916076	0.678835	0.894771	0.784407	0.790687	0.882354	0.911159	0.787802	0.0364096	0.793683	0.924775	0.870636	0.968776	0.880909	0.849869	0.813078	0.75594	0.844827	0.272314	0.843443	0.906145	0.882883	0.618743	0.878575	0.886082	0.958028	0.903046	0.562789	0.830849	0.300152	0.801058	0.864553	0.916518	0.768171	0.917153	0.407653	0.979788	0.76988
SNU81	Low	Second	HumanMethylation450 BeadChip Kit	0.772247	0.967238	0.886682	0.570482	0.827328	0.885826	0.332981	0.923313	0.932681	0.937943	0.883774	0.877304	0.899172	0.631151	0.933208	0.846323	0.958038	0.541035	0.961411	0.877402	0.955612	0.462877	0.884273	0.954506	0.924781	0.883762	0.97259	0.467098	0.838345	0.56253	0.743074	0.64821	0.522704	0.540787	0.891905	0.398804	0.588882	0.916838	0.764967	0.624692	0.908633	0.317756	0.716813	0.957136	0.968261	0.621807
SNU977	High	Third	HumanMethylation450 BeadChip Kit	0.798404	0.636093	0.829522	0.4834	0.417466	0.410602	0.769828	0.175439	0.321932	0.485553	0.894953	0.394078	0.269896	0.428883	0.50115	0.584214	0.949652	0.410802	0.609825	0.736817	0.118121	0.276558	0.479304	0.531411	0.161087	0.494184	0.0236593	0.31509	0.84598	0.371058	0.749058	0.367472	0.762216	0.277155	0.13328	0.447335	0.497257	0.862047	0.619127	0.0853381	0.915209	0.443453	0.20884	0.556095	0.0194086	0.0580213
SNUC1	Low	Second	HumanMethylation450 BeadChip Kit	0.529664	0.88703	0.105985	0.27765	0.248057	0.276841	0.710305	0.0723958	0.876456	0.351992	0.0512147	0.533777	0.442577	0.428393	0.505149	0.114403	0.247727	0.0433074	0.0955996	0.055037	0.606755	0.26162	0.0419792	0.274622	0.292107	0.178784	0.0187204	0.232241	0.147546	0.140007	0.227843	0.177502	0.111836	0.0271572	0.0530149	0.0643518	0.306135	0.100615	0.0310412	0.397274	0.0342171	0.0564872	0.117542	0.576644	0.504634	0.50377
SW1116	High	Fourth	HumanMethylation450 BeadChip Kit	0.442309	0.21103	0.384172	0.659262	0.806073	0.597108	0.681223	0.903515	0.814031	0.657786	0.633954	0.48917	0.23601	0.702798	0.805277	0.635033	0.772355	0.571928	0.953193	0.786443	0.653142	0.598713	0.385594	0.381169	0.12286	0.61899	0.587759	0.231866	0.397387	0.453543	0.803443	0.222831	0.600849	0.430952	0.599895	0.433309	0.485335	0.426452	0.615866	0.448836	0.601895	0.174463	0.108945	0.322536	0.967435	0.136122
SW1463	Low	Second	HumanMethylation450 BeadChip Kit	0.90116	0.968344	0.862394	0.620752	0.529988	0.931873	0.829444	0.561797	0.862245	0.633408	0.640013	0.711795	0.841249	0.871304	0.931602	0.578382	0.782055	0.645628	0.657064	0.905838	0.954907	0.287804	0.537303	0.572396	0.506777	0.811521	0.963298	0.540338	0.435711	0.921954	0.8614	0.333485	0.859993	0.969228	0.646197	0.930673	0.651091	0.366655	0.39832	0.413041	0.928584	0.585076	0.631827	0.970337	0.195191	0.925774
SW403	Low	Second	HumanMethylation450 BeadChip Kit	0.859408	0.296015	0.744431	0.471196	0.798236	0.48951	0.0811982	0.643249	0.161965	0.554053	0.697025	0.905017	0.542935	0.214281	0.0456669	0.74502	0.777649	0.345776	0.136079	0.579086	0.604676	0.550496	0.0663526	0.642864	0.0472134	0.616577	0.226529	0.611893	0.718965	0.923482	0.466791	0.118571	0.640769	0.435138	0.887556	0.550357	0.40153	0.332868	0.498062	0.573531	0.565471	0.854327	0.810348	0.424348	0.540329	0.543857
SW480	Low	First	HumanMethylation450 BeadChip Kit	0.918423	0.961101	0.876961	0.922243	0.834548	0.936586	0.901582	0.929159	0.938229	0.685381	0.934015	0.911287	0.881436	0.935062	0.917896	0.880038	0.957692	0.694016	0.967904	0.897383	0.450289	0.923215	0.908475	0.889328	0.932962	0.894461	0.550051	0.78908	0.851665	0.920837	0.910085	0.719048	0.652892	0.741541	0.932523	0.809734	0.867929	0.892919	0.870422	0.913309	0.881604	0.901559	0.719347	0.371784	0.970701	0.850303
SW620	Low	First	HumanMethylation450 BeadChip Kit	0.818811	0.888737	0.774766	0.858279	0.606401	0.914085	0.896843	0.901322	0.784499	0.438705	0.784248	0.881319	0.850245	0.783205	0.891813	0.677108	0.963032	0.851719	0.966251	0.895339	0.63331	0.84236	0.898579	0.769908	0.920654	0.603699	0.5345	0.722735	0.837724	0.634353	0.883312	0.755478	0.555763	0.957916	0.695488	0.852755	0.91281	0.882837	0.843184	0.87884	0.698917	0.873485	0.742061	0.561406	0.937903	0.912611
T84	High	Third	HumanMethylation450 BeadChip Kit	0.661084	0.162214	0.367724	0.706914	0.787387	0.820872	0.545203	0.219129	0.284919	0.400029	0.093194	0.336978	0.357778	0.40592	0.274454	0.479957	0.39293	0.653487	0.373232	0.114781	0.666719	0.381968	0.417692	0.652094	0.28502	0.433971	0.740608	0.0602767	0.410471	0.741302	0.0810332	0.107449	0.727738	0.197432	0.205645	0.0674069	0.109418	0.538167	0.729477	0.14385	0.0529014	0.103253	0.373339	0.176679	0.377461	0.101455
V411	Low	First	HumanMethylation450 BeadChip Kit	0.901175	0.962025	0.892238	0.907283	0.782438	0.847206	0.832718	0.891521	0.939369	0.94775	0.897802	0.906649	0.853396	0.887143	0.651145	0.624222	0.958459	0.937763	0.959374	0.849963	0.671489	0.852013	0.85854	0.918095	0.371107	0.604175	0.902907	0.641083	0.834145	0.924074	0.63053	0.857098	0.927758	0.978427	0.554908	0.588902	0.926943	0.180433	0.82566	0.852999	0.880509	0.793184	0.197438	0.803348	0.971562	0.887611
V481	Low	First	HumanMethylation450 BeadChip Kit	0.803501	0.972135	0.875163	0.578681	0.835408	0.897706	0.743805	0.91463	0.658606	0.961125	0.342747	0.902864	0.902106	0.900742	0.501517	0.602248	0.606004	0.68443	0.579948	0.678553	0.894174	0.908661	0.858867	0.388134	0.547958	0.499991	0.495679	0.685144	0.844662	0.589255	0.898571	0.668689	0.904952	0.640954	0.577681	0.907635	0.928334	0.618911	0.713654	0.845359	0.22258	0.108121	0.850513	0.61182	0.5049	0.277071
WIDR	Low	First	HumanMethylation450 BeadChip Kit	0.484774	0.974625	0.819501	0.936117	0.831558	0.580004	0.901705	0.8612	0.900958	0.926268	0.73758	0.926119	0.855473	0.867851	0.927463	0.63816	0.916764	0.943855	0.954445	0.898328	0.963346	0.916096	0.872689	0.945861	0.143343	0.83173	0.975967	0.72032	0.834319	0.828727	0.545372	0.864558	0.703779	0.801714	0.34883	0.921149	0.767667	0.662495	0.849366	0.586411	0.928185	0.847816	0.87073	0.973265	0.578665	0.926482
[truncated: 99 more columns]
