# Supplementary material for: DNA demethylation triggers cell free DNA release in colorectal cancer cells
Source: Genome Med. 2024 Oct 9;16:118. doi: 10.1186/s13073-024-01386-5 (PMC11462661; doi:10.1186/s13073-024-01386-5)
Supplement: Supplementary file 10 — Additional file 10: Table S9. Prediction of cfDNA shedding by the methylome classifier in CRC cell lines and PDOs. (1) Cell line name; (2) RPMM cluster: rR high cfDNA release cluster, rL low cfDNA release cluster; (3) Prediction: expected high cfDNA release, expected low cfDNA release; (4) Silhouette width; (5) BeadChip microarray used for the methylation analyzes: Infinium Methylation EPIC Kit or HumanMethylation450 BeadChip Kit; (6–133) Probe name and relative values. [file 13073_2024_1386_MOESM10_ESM.xlsx]

## Sheet: Table S9
Table S9. Prediction of cfDNA shedding by the methylome classifier in CRC cell lines and PDOs
Sample name	RPMM cluster	Prediction	Silhouette width	BeadChip microarray	cg02266539	cg23110005	cg16540080	cg03670452	cg15605858	cg25845203	cg01383128	cg11187916	cg11733272	cg17921412	cg00176210	cg03438417	cg26510473	cg14991110	cg21628927	cg26394257	cg00197495	cg05270007	cg14685948	cg14362370	cg10036920	cg23829948	cg14633063	cg19251242	cg12351906	cg19320261	cg19442201	cg21602520	cg09095892	cg08273362	cg08722395	cg17035996	cg12216477	cg07147475	cg17611512	cg18855104	cg25258033	cg11744767	cg22588936	cg00659250	cg01133446	cg05560951	cg08745665	cg22356726	cg22382805
B1003_XL5	rR	Expected High	-0.011883	Infinium MethylationEPIC Kit	0.972745	0.865009	0.876518	0.922451	0.528449	0.957299	0.853302	0.840858	0.740866	0.908702	0.54505	0.777504	0.452969	0.778408	0.490654	0.0459886	0.92363	0.961442	0.754038	0.0687991	0.482394	0.852128	0.294663	0.434854	0.376212	0.201513	0.87652	0.921742	0.530402	0.88387	0.661078	0.647533	0.871649	0.938949	0.933542	0.873005	0.877437	0.0738332	0.953311	0.0934118	0.243654	0.0643026	0.169944	0.726263	0.896037
B1003_XLSP	rL	Expected Low	0.0890134	Infinium MethylationEPIC Kit	0.974953	0.892847	0.890656	0.933975	0.573217	0.913089	0.894039	0.840073	0.754316	0.883817	0.844452	0.773077	0.352484	0.727157	0.698464	0.504651	0.9383	0.874509	0.78194	0.0943927	0.108648	0.916397	0.459987	0.513815	0.509444	0.687342	0.855204	0.887849	0.0886198	0.911978	0.11894	0.603786	0.927459	0.956567	0.84819	0.669321	0.557411	0.168308	0.957855	0.334066	0.726576	0.197705	0.416753	0.49033	0.784803
C106	rR	Expected High	0.431099	HumanMethylation450 BeadChip Kit	0.528533	0.430608	0.880349	0.25328	0.271156	0.591071	0.706897	0.200434	0.438541	0.125057	0.150467	0.245951	0.1697	0.0990142	0.184025	0.1648	0.203763	0.173112	0.278127	0.489769	0.043834	0.104173	0.337816	0.897819	0.802668	0.12956	0.0244677	0.250026	0.163161	0.0963153	0.40504	0.604196	0.0636968	0.0264873	0.0621028	0.201216	0.403576	0.0613659	0.0204371	0.124078	0.0408258	0.485262	0.0821169	0.0639709	0.0912574
C146	rL	Expected Low	0.313599	HumanMethylation450 BeadChip Kit	0.983923	0.962659	0.926705	0.90568	0.946241	0.971687	0.928262	0.94831	0.836813	0.966677	0.950087	0.93472	0.611106	0.910001	0.937769	0.981806	0.953389	0.976448	0.929629	0.558141	0.955281	0.973071	0.91105	0.894084	0.631272	0.93545	0.907568	0.923092	0.954235	0.93686	0.614466	0.947759	0.963598	0.640011	0.93771	0.906144	0.902213	0.961043	0.980962	0.436294	0.931934	0.590803	0.517233	0.963741	0.919817
C170	rL	Expected Low	0.366965	HumanMethylation450 BeadChip Kit	0.980763	0.952221	0.935949	0.945203	0.946906	0.966173	0.936434	0.948367	0.867145	0.964732	0.94146	0.956352	0.958364	0.91456	0.932007	0.980322	0.957437	0.98142	0.855023	0.90916	0.961905	0.977203	0.918663	0.8921	0.468527	0.904108	0.904763	0.937355	0.924037	0.960381	0.982305	0.92695	0.864023	0.969103	0.903139	0.892372	0.930616	0.943632	0.97549	0.949393	0.93689	0.921386	0.414427	0.963529	0.923155
CCK81	rL	Expected Low	0.0440368	HumanMethylation450 BeadChip Kit	0.976645	0.326477	0.920127	0.868094	0.912071	0.816669	0.599601	0.759639	0.816334	0.958112	0.913732	0.858632	0.921346	0.725771	0.916647	0.966635	0.813917	0.103108	0.666008	0.857462	0.956431	0.732138	0.883741	0.821221	0.651301	0.90145	0.736365	0.581021	0.945971	0.576948	0.750609	0.869678	0.50931	0.712373	0.417507	0.916457	0.891069	0.918689	0.976157	0.821148	0.159485	0.896999	0.352918	0.685789	0.480183
CL11	rL	Expected Low	0.327994	HumanMethylation450 BeadChip Kit	0.984478	0.935426	0.931998	0.941746	0.922695	0.97908	0.5776	0.902607	0.781853	0.969122	0.949657	0.896957	0.949271	0.889009	0.935628	0.979751	0.965552	0.984058	0.779735	0.632036	0.944584	0.982214	0.919	0.864299	0.769131	0.84276	0.927547	0.827402	0.944875	0.852952	0.985022	0.788537	0.332257	0.980286	0.931049	0.954255	0.914239	0.17299	0.586456	0.950997	0.933894	0.931563	0.86101	0.551653	0.757689
CL14	rR	Expected High	0.191573	HumanMethylation450 BeadChip Kit	0.113806	0.446145	0.614296	0.44388	0.926847	0.934142	0.89831	0.846701	0.836824	0.948425	0.851996	0.37306	0.93817	0.706525	0.430551	0.878945	0.0874894	0.0195735	0.238012	0.68819	0.9494	0.4884	0.533363	0.666352	0.620594	0.619434	0.329958	0.6733	0.139809	0.126427	0.762784	0.798554	0.942788	0.15618	0.473182	0.745211	0.856247	0.905456	0.082692	0.926379	0.434969	0.780859	0.355768	0.637478	0.0713359
CL34	rL	Expected Low	0.136233	HumanMethylation450 BeadChip Kit	0.982111	0.963695	0.937601	0.940755	0.952002	0.893543	0.0668893	0.622427	0.849352	0.769555	0.949679	0.850658	0.63668	0.732636	0.889148	0.966154	0.948283	0.983122	0.636941	0.285423	0.963459	0.970717	0.886516	0.604794	0.589943	0.693859	0.872263	0.519053	0.939333	0.94848	0.969263	0.173665	0.260678	0.970624	0.95167	0.558638	0.498767	0.622271	0.983386	0.891933	0.41231	0.566997	0.333935	0.209459	0.917826
CL40	rR	Expected High	0.121978	HumanMethylation450 BeadChip Kit	0.957289	0.955492	0.915355	0.567899	0.630506	0.95913	0.588231	0.107783	0.829524	0.954046	0.954587	0.914442	0.941164	0.893552	0.884638	0.776069	0.55009	0.766899	0.185571	0.517045	0.943962	0.176582	0.802112	0.488306	0.646642	0.111886	0.426806	0.494229	0.641356	0.913648	0.98054	0.215794	0.557426	0.621168	0.904141	0.0957772	0.509258	0.917006	0.553772	0.924331	0.169792	0.254191	0.0772548	0.878078	0.917829
CO115	rL	Expected Low	0.405937	HumanMethylation450 BeadChip Kit	0.977585	0.965836	0.927974	0.93347	0.944322	0.97324	0.927129	0.929048	0.84427	0.965968	0.951864	0.92894	0.920207	0.885408	0.930078	0.980202	0.954702	0.981203	0.855211	0.920535	0.951375	0.97394	0.91513	0.873201	0.926827	0.897446	0.920467	0.949356	0.952923	0.948126	0.985479	0.826141	0.951957	0.971213	0.932717	0.921266	0.913056	0.954695	0.979588	0.867868	0.94186	0.858864	0.940697	0.967649	0.933532
COGA10	rL	Expected Low	0.0167301	Infinium MethylationEPIC Kit	0.964744	0.791075	0.926011	0.942847	0.933936	0.641415	0.87534	0.877753	0.833239	0.597748	0.258752	0.835653	0.878612	0.776433	0.4815	0.755763	0.933658	0.0799775	0.785459	0.496376	0.925796	0.406392	0.494827	0.719624	0.450744	0.850447	0.522538	0.128985	0.930711	0.748132	0.100236	0.61475	0.146845	0.649003	0.244139	0.672401	0.934593	0.931095	0.549088	0.510975	0.874162	0.319011	0.725169	0.433201	0.622011
COGA5L	rL	Expected Low	0.0546318	HumanMethylation450 BeadChip Kit	0.583397	0.493423	0.378251	0.940787	0.836703	0.805578	0.450547	0.943506	0.82736	0.53659	0.354617	0.942673	0.660786	0.257285	0.662864	0.977967	0.952919	0.982947	0.834191	0.889923	0.721067	0.64794	0.501159	0.786022	0.328211	0.847559	0.906716	0.895678	0.384283	0.519121	0.795887	0.774771	0.508597	0.45226	0.58283	0.908586	0.378608	0.831661	0.277651	0.35538	0.832814	0.262679	0.956876	0.127334	0.214467
COGA8	rL	Expected Low	0.00792979	HumanMethylation450 BeadChip Kit	0.810809	0.951168	0.815692	0.499789	0.941969	0.0774393	0.884024	0.884883	0.762328	0.949649	0.645243	0.799146	0.625055	0.607458	0.636753	0.954248	0.382225	0.698685	0.853991	0.865441	0.144979	0.737239	0.866003	0.692421	0.531107	0.374478	0.922146	0.776823	0.135952	0.854524	0.720249	0.860308	0.938705	0.401966	0.0827683	0.500302	0.820844	0.82645	0.544581	0.623263	0.689837	0.940011	0.649684	0.712345	0.90383
COLO205	rR	Expected High	0.174262	HumanMethylation450 BeadChip Kit	0.975567	0.760641	0.693374	0.361141	0.320069	0.973488	0.489974	0.141637	0.784807	0.910427	0.943115	0.745678	0.141623	0.482353	0.619012	0.982532	0.212666	0.978005	0.542331	0.553635	0.381112	0.963551	0.739829	0.480069	0.684565	0.826823	0.766393	0.809821	0.566925	0.945499	0.975751	0.798449	0.366867	0.0334673	0.957674	0.907897	0.396571	0.749485	0.926628	0.210048	0.261016	0.346942	0.197122	0.627719	0.898865
COLO320	rL	Expected Low	0.173468	HumanMethylation450 BeadChip Kit	0.867605	0.705779	0.851688	0.677721	0.936598	0.0337856	0.943415	0.934178	0.821893	0.960993	0.960942	0.103496	0.908914	0.106365	0.471961	0.255518	0.65187	0.982209	0.37344	0.904107	0.25948	0.947669	0.829289	0.843358	0.633469	0.106497	0.893192	0.766768	0.405655	0.317585	0.345122	0.105066	0.89642	0.974606	0.886048	0.058568	0.845822	0.618059	0.441868	0.655498	0.845968	0.392325	0.944774	0.856946	0.549437
COLO320DM	rL	Expected Low	0.185117	HumanMethylation450 BeadChip Kit	0.920389	0.779708	0.853447	0.637219	0.953564	0.0292917	0.91909	0.923367	0.824922	0.958771	0.97085	0.109263	0.905578	0.243811	0.441044	0.294941	0.665557	0.989346	0.405946	0.920722	0.147453	0.966372	0.892014	0.790889	0.717233	0.12743	0.90232	0.743468	0.303573	0.208851	0.360438	0.156462	0.930217	0.985234	0.867814	0.0753225	0.886955	0.643551	0.443985	0.696788	0.900324	0.332687	0.953429	0.957084	0.580244
COLO320HSR	rL	Expected Low	0.115566	HumanMethylation450 BeadChip Kit	0.807162	0.641	0.858722	0.597331	0.790989	0.0420739	0.932751	0.929047	0.806252	0.879397	0.952347	0.121929	0.581424	0.0290474	0.54243	0.438578	0.488143	0.984116	0.442386	0.870013	0.381754	0.782038	0.749863	0.836172	0.570807	0.112136	0.890258	0.829516	0.341777	0.338298	0.359974	0.257828	0.94279	0.949301	0.936711	0.103074	0.861608	0.478084	0.0402013	0.685655	0.747249	0.0740557	0.944728	0.924285	0.244928
COLO60H	rR	Expected High	0.100944	HumanMethylation450 BeadChip Kit	0.974058	0.964291	0.908847	0.924634	0.683961	0.594152	0.920109	0.464801	0.436769	0.137766	0.945757	0.378313	0.481637	0.574291	0.52855	0.0620611	0.71456	0.4924	0.437931	0.128032	0.555891	0.911877	0.502808	0.710626	0.94074	0.880187	0.432136	0.854814	0.0768049	0.914797	0.733763	0.0997245	0.0631411	0.51573	0.233715	0.657736	0.153836	0.218754	0.535893	0.353942	0.0911014	0.411643	0.117839	0.946445	0.28798
COLO678	rL	Expected Low	0.394964	HumanMethylation450 BeadChip Kit	0.986195	0.668087	0.945085	0.970695	0.965754	0.982701	0.915589	0.949049	0.864746	0.956303	0.966583	0.941652	0.957528	0.948771	0.923553	0.98565	0.971453	0.986964	0.886386	0.923545	0.95668	0.981567	0.935689	0.889835	0.897382	0.940049	0.943298	0.963635	0.965498	0.949952	0.986867	0.942564	0.841434	0.764668	0.963561	0.944506	0.936151	0.96852	0.977505	0.961314	0.955609	0.924598	0.95587	0.972445	0.945026
CR4	rL	Expected Low	0.0275507	Infinium MethylationEPIC Kit	0.958576	0.882243	0.761711	0.936477	0.916762	0.0620659	0.887916	0.906517	0.793029	0.517142	0.382133	0.808667	0.926179	0.0761209	0.924924	0.59416	0.948423	0.406583	0.456138	0.495866	0.548649	0.577375	0.841561	0.214101	0.634843	0.463844	0.891615	0.560125	0.546295	0.281458	0.585554	0.199462	0.905036	0.742972	0.0578073	0.808059	0.122906	0.492121	0.0756063	0.923817	0.777528	0.59805	0.415014	0.639959	0.0616421
CRC0078_XL	rR	Expected High	0.398666	Infinium MethylationEPIC Kit	0.0488729	0.407639	0.099795	0.495358	0.198467	0.895176	0.546589	0.737335	0.283569	0.37376	0.49499	0.400368	0.0997693	0.325824	0.105799	0.40888	0.0565322	0.0143554	0.513137	0.626781	0.178972	0.0236964	0.790131	0.705909	0.371538	0.168885	0.590099	0.214635	0.076139	0.0657373	0.544901	0.280513	0.900376	0.0244109	0.0556038	0.0878435	0.186509	0.334425	0.0377579	0.370862	0.0480719	0.425047	0.228659	0.0350101	0.0350201
CRC0080_XL	rR	Expected High	0.226886	Infinium MethylationEPIC Kit	0.396213	0.799285	0.623336	0.800513	0.913441	0.73286	0.514213	0.906887	0.772037	0.772326	0.463717	0.722923	0.618704	0.719507	0.511622	0.551149	0.532943	0.225384	0.173581	0.601023	0.804991	0.0435492	0.469616	0.448656	0.332149	0.149914	0.118834	0.611566	0.927941	0.516048	0.399662	0.730886	0.627019	0.509344	0.100871	0.666864	0.132478	0.91041	0.307484	0.443101	0.713323	0.72653	0.650491	0.334895	0.0967851
CRC0104_XL	rR	Expected High	0.282055	Infinium MethylationEPIC Kit	0.866715	0.839662	0.61291	0.939675	0.895849	0.631597	0.420848	0.811193	0.768484	0.515491	0.904527	0.637899	0.433053	0.482948	0.261567	0.115607	0.842495	0.0193147	0.298364	0.675584	0.140373	0.130703	0.596586	0.381732	0.524629	0.47554	0.0700125	0.695702	0.756555	0.843303	0.0963164	0.502335	0.622032	0.562062	0.351766	0.202105	0.393182	0.849635	0.340317	0.272548	0.284228	0.380442	0.345721	0.224643	0.104326
CRC0174_XL	rR	Expected High	0.378927	Infinium MethylationEPIC Kit	0.0368901	0.845278	0.143511	0.507661	0.0408119	0.705724	0.878002	0.488964	0.162115	0.0952581	0.512267	0.112354	0.0513441	0.0729522	0.468399	0.775744	0.0464329	0.963381	0.268747	0.627426	0.0459651	0.506274	0.324472	0.717513	0.481255	0.299406	0.0262638	0.267637	0.0887783	0.0679803	0.130883	0.667425	0.659752	0.0281755	0.0583643	0.140757	0.101471	0.185937	0.0556749	0.327441	0.0459442	0.543472	0.104934	0.580855	0.0564421
CRC0313_XL	rR	Expected High	0.429665	Infinium MethylationEPIC Kit	0.963201	0.669032	0.609593	0.299716	0.661676	0.496537	0.778313	0.599643	0.450901	0.364955	0.399457	0.385149	0.619118	0.260726	0.470138	0.123924	0.144911	0.626194	0.372016	0.569673	0.379617	0.219593	0.324035	0.536333	0.435577	0.272903	0.0727046	0.332543	0.0420718	0.237278	0.485846	0.128916	0.450697	0.051641	0.0634463	0.134665	0.18766	0.555465	0.0347121	0.164389	0.223265	0.323693	0.192429	0.0443002	0.0884306
CRC0322_XL	rR	Expected High	0.208868	Infinium MethylationEPIC Kit	0.568189	0.340098	0.183002	0.224877	0.455027	0.0521584	0.291488	0.324496	0.630139	0.951864	0.583046	0.705156	0.490363	0.0543439	0.617972	0.0426978	0.239846	0.0132694	0.211328	0.578211	0.195001	0.445702	0.767804	0.271337	0.689479	0.103774	0.0404179	0.939583	0.901132	0.881857	0.954919	0.682293	0.0783382	0.817097	0.246512	0.584368	0.0971043	0.772699	0.546361	0.81422	0.858413	0.739706	0.420014	0.856103	0.774122
CRC0394_XL	rR	Expected High	0.357772	Infinium MethylationEPIC Kit	0.556465	0.331287	0.202943	0.934227	0.32468	0.0496022	0.871143	0.607272	0.442648	0.360398	0.226804	0.441492	0.307555	0.441626	0.200269	0.047751	0.935766	0.958082	0.194488	0.510174	0.095789	0.290355	0.363892	0.519582	0.413052	0.178302	0.641838	0.268155	0.0980527	0.212096	0.239011	0.39144	0.424085	0.250335	0.0551515	0.155193	0.209388	0.724672	0.0785277	0.589009	0.0581214	0.427833	0.14527	0.212028	0.110061
CRC0438_XL	rR	Expected High	0.0600643	Infinium MethylationEPIC Kit	0.667347	0.907601	0.38313	0.920337	0.335662	0.766726	0.698575	0.462239	0.539779	0.233743	0.423988	0.345925	0.449204	0.769504	0.598537	0.877209	0.945413	0.982299	0.693701	0.316536	0.0710126	0.549297	0.406112	0.485939	0.638785	0.834356	0.892566	0.466212	0.917515	0.882264	0.97145	0.719311	0.110958	0.290529	0.856801	0.476224	0.217557	0.620886	0.933336	0.375111	0.72965	0.249788	0.670716	0.416956	0.924164
CRC0558_XL	rR	Expected High	0.320087	Infinium MethylationEPIC Kit	0.818707	0.495903	0.445549	0.739621	0.666941	0.579962	0.847597	0.667679	0.679144	0.847897	0.192412	0.514874	0.763107	0.877768	0.580394	0.425049	0.347287	0.0116752	0.552938	0.411136	0.0699736	0.304241	0.492168	0.580621	0.43494	0.702987	0.849446	0.381066	0.26768	0.103191	0.0669832	0.324952	0.527389	0.30546	0.0865933	0.857747	0.54612	0.422098	0.202565	0.565698	0.635167	0.479554	0.447209	0.206372	0.0625845
CRC0691_XL	rR	Expected High	0.383391	Infinium MethylationEPIC Kit	0.578107	0.768284	0.4579	0.741426	0.318048	0.972256	0.799947	0.686521	0.755605	0.915115	0.627911	0.420395	0.237126	0.90249	0.130005	0.601526	0.526257	0.283479	0.286391	0.504756	0.0790149	0.038966	0.36802	0.479862	0.591595	0.387585	0.632157	0.284431	0.399529	0.0690146	0.104286	0.568585	0.405441	0.0356453	0.0493502	0.101743	0.241377	0.239653	0.324848	0.723395	0.490138	0.382231	0.605111	0.264192	0.0914196
CRC0740_XL	rR	Expected High	0.33503	Infinium MethylationEPIC Kit	0.838124	0.500898	0.811776	0.284988	0.829325	0.771424	0.695986	0.418639	0.744633	0.697699	0.2743	0.563688	0.915683	0.398003	0.735311	0.192171	0.0628726	0.0105001	0.115669	0.661269	0.0428335	0.449022	0.825647	0.465849	0.439437	0.115679	0.762076	0.560139	0.061902	0.0563738	0.109202	0.259986	0.114447	0.94263	0.080519	0.805826	0.742508	0.258426	0.257682	0.907526	0.183209	0.865903	0.139103	0.112674	0.0431802
CRC0778_XL	rR	Expected High	0.390661	Infinium MethylationEPIC Kit	0.468778	0.690588	0.323388	0.796505	0.347384	0.069985	0.813284	0.081877	0.483999	0.637627	0.397656	0.17282	0.243909	0.421966	0.587754	0.583256	0.597154	0.460484	0.270555	0.87799	0.289245	0.0277969	0.0676649	0.807944	0.615727	0.494319	0.84885	0.298157	0.350452	0.0721033	0.159155	0.633261	0.694585	0.0204695	0.0427144	0.0758532	0.0829136	0.744211	0.365592	0.349079	0.0866236	0.632041	0.151025	0.162966	0.0545686
CRC0781_XL	rR	Expected High	0.0657621	Infinium MethylationEPIC Kit	0.894267	0.885001	0.372147	0.93307	0.665447	0.682097	0.328616	0.905825	0.797996	0.64781	0.489803	0.876934	0.603087	0.832427	0.10632	0.914872	0.939032	0.978766	0.553599	0.337015	0.870558	0.969833	0.353844	0.566537	0.571852	0.851784	0.942333	0.518217	0.910076	0.134484	0.956444	0.61679	0.228021	0.395104	0.921685	0.785262	0.369785	0.906924	0.149809	0.535408	0.354283	0.439672	0.855171	0.0586756	0.0720061
CRC1360_XL	rR	Expected High	0.194056	Infinium MethylationEPIC Kit	0.881114	0.891821	0.191234	0.942672	0.619278	0.0495646	0.753371	0.885566	0.758821	0.090325	0.170265	0.545313	0.503035	0.95591	0.404339	0.94507	0.952163	0.0125921	0.249147	0.641668	0.140724	0.578695	0.432267	0.663781	0.659279	0.833387	0.711612	0.23304	0.0602624	0.0609841	0.255807	0.8181	0.33311	0.0923663	0.550798	0.649571	0.52592	0.436773	0.0862482	0.615517	0.801836	0.39992	0.90276	0.0705172	0.0895516
CX1	rR	Expected High	0.0698265	HumanMethylation450 BeadChip Kit	0.979193	0.437648	0.751214	0.952812	0.834883	0.967311	0.533531	0.732556	0.559923	0.766148	0.911117	0.173969	0.598501	0.643335	0.591161	0.484573	0.962576	0.984917	0.697115	0.38397	0.651632	0.885257	0.721306	0.641761	0.911762	0.478894	0.878488	0.636507	0.91277	0.935491	0.876054	0.470664	0.925177	0.415707	0.918771	0.35545	0.322938	0.120037	0.346568	0.466211	0.739285	0.525822	0.508068	0.347274	0.895343
DLD1	rL	Expected Low	0.405134	HumanMethylation450 BeadChip Kit	0.856072	0.945419	0.857481	0.838305	0.94383	0.95399	0.85816	0.911871	0.792843	0.954542	0.91186	0.674024	0.87434	0.806745	0.852566	0.943372	0.950752	0.977878	0.887895	0.710893	0.946482	0.877492	0.834256	0.746851	0.713545	0.878676	0.814038	0.934647	0.884219	0.949297	0.971116	0.825682	0.633647	0.884448	0.902152	0.921101	0.80298	0.776647	0.9693	0.774206	0.904012	0.723074	0.947118	0.801811	0.928119
FET		Expected Low	0.0538768	HumanMethylation450 BeadChip Kit	0.963803	0.830142	0.92479	0.916709	0.900507	0.974553	0.544598	0.869933	0.410202	0.708438	0.946449	0.813285	0.919329	0.728483	0.61591	0.088733	0.255304	0.142187	0.260145	0.489422	0.94143	0.973778	0.879421	0.161247	0.610904	0.706944	0.334049	0.768442	0.649398	0.772032	0.528643	0.508087	0.0701172	0.860692	0.91507	0.932435	0.85285	0.560842	0.968818	0.345553	0.646388	0.109265	0.789231	0.0574124	0.567065
GEO	rR	Expected High	0.243448	HumanMethylation450 BeadChip Kit	0.936561	0.698053	0.0617225	0.689721	0.80808	0.577493	0.856565	0.360188	0.753187	0.939255	0.920639	0.85804	0.442544	0.397468	0.639752	0.533381	0.1183	0.59659	0.360841	0.751091	0.923216	0.587611	0.343945	0.405489	0.560471	0.546306	0.0270977	0.827729	0.902519	0.94512	0.5513	0.835115	0.699484	0.574991	0.902455	0.896566	0.791741	0.933932	0.980517	0.614653	0.0350935	0.536309	0.0736568	0.420783	0.844714
GP2D	rL	Expected Low	0.0698384	HumanMethylation450 BeadChip Kit	0.975107	0.581609	0.902502	0.565528	0.751565	0.964984	0.823262	0.683229	0.811729	0.96175	0.861007	0.852401	0.724564	0.196937	0.514912	0.317105	0.639997	0.669532	0.747478	0.772087	0.927345	0.119114	0.843633	0.519588	0.577488	0.87251	0.790678	0.542247	0.923657	0.764576	0.845026	0.635173	0.677831	0.9722	0.269011	0.213693	0.873695	0.10053	0.927822	0.451466	0.890845	0.722634	0.256563	0.490441	0.655896
GP5D	rL	Expected Low	0.0504218	HumanMethylation450 BeadChip Kit	0.96359	0.349606	0.912496	0.539486	0.946791	0.977383	0.925975	0.421562	0.795536	0.891086	0.946517	0.88765	0.936	0.100748	0.596353	0.567358	0.230934	0.468693	0.87327	0.874656	0.95235	0.277528	0.46439	0.780484	0.358633	0.901093	0.519862	0.615867	0.915922	0.928127	0.743987	0.603534	0.757561	0.93066	0.615435	0.516768	0.911702	0.123237	0.967738	0.912194	0.861039	0.889783	0.476056	0.526975	0.447281
HCA7	rL	Expected Low	0.195344	HumanMethylation450 BeadChip Kit	0.569393	0.759541	0.941974	0.281896	0.926377	0.669465	0.915876	0.928746	0.835055	0.660407	0.932092	0.896807	0.928758	0.896028	0.408562	0.974852	0.159975	0.516476	0.85144	0.921483	0.954176	0.944679	0.913906	0.905168	0.881209	0.916002	0.913122	0.922839	0.551577	0.182301	0.784789	0.909517	0.818431	0.647842	0.340155	0.849012	0.874083	0.94282	0.443293	0.92932	0.922968	0.486019	0.950143	0.870733	0.109026
HCT15	rL	Expected Low	0.376056	HumanMethylation450 BeadChip Kit	0.978745	0.960986	0.920363	0.926863	0.928752	0.829242	0.912134	0.912072	0.82042	0.965293	0.93775	0.859429	0.921689	0.874455	0.930483	0.971926	0.94785	0.978738	0.832522	0.668556	0.944395	0.972556	0.895688	0.764175	0.657496	0.802197	0.414403	0.935108	0.933441	0.92638	0.978	0.66587	0.936923	0.618112	0.936409	0.915941	0.880332	0.908894	0.97824	0.641447	0.92823	0.88716	0.871535	0.892151	0.894045
HCT8	rL	Expected Low	0.391071	HumanMethylation450 BeadChip Kit	0.989228	0.974842	0.927107	0.91065	0.859775	0.989852	0.702789	0.712766	0.769646	0.959892	0.964495	0.893337	0.673247	0.956142	0.924113	0.986135	0.953511	0.991134	0.843615	0.846001	0.932404	0.988614	0.945512	0.7861	0.969874	0.873322	0.938059	0.951016	0.955125	0.875595	0.988907	0.503019	0.938085	0.98786	0.962064	0.972428	0.949231	0.934615	0.984182	0.886583	0.899392	0.898842	0.910698	0.966199	0.871471
HDC135	rL	Expected Low	0.392881	HumanMethylation450 BeadChip Kit	0.976879	0.955036	0.92986	0.942273	0.919609	0.946928	0.733082	0.949557	0.830334	0.961605	0.951583	0.934903	0.713118	0.877923	0.92681	0.970322	0.960375	0.611567	0.749101	0.848804	0.890109	0.955673	0.913452	0.569094	0.958767	0.924262	0.919344	0.928144	0.931502	0.953233	0.985	0.793815	0.938822	0.976907	0.831166	0.642321	0.893742	0.548432	0.976287	0.878301	0.926771	0.942844	0.951851	0.935592	0.92576
HHC6548	rR	Expected High	0.356694	Infinium MethylationEPIC Kit	0.149544	0.382132	0.471955	0.584944	0.127052	0.047547	0.398697	0.363528	0.388612	0.0691208	0.493718	0.128765	0.140068	0.711765	0.218699	0.0517177	0.676291	0.0122289	0.648484	0.111127	0.935399	0.232959	0.589479	0.290033	0.394904	0.809489	0.0228491	0.0580988	0.777744	0.470449	0.117285	0.171269	0.0560297	0.055283	0.152753	0.362144	0.11154	0.547414	0.332294	0.141659	0.318392	0.458406	0.646784	0.134454	0.0602914
HROBMCO1	rR	Expected High	0.296275	Infinium MethylationEPIC Kit	0.424022	0.701076	0.378847	0.242676	0.291716	0.859816	0.85816	0.450543	0.770947	0.200349	0.588172	0.116082	0.143043	0.893839	0.512031	0.0804647	0.0870703	0.0128843	0.263949	0.45068	0.330853	0.0784731	0.350883	0.530754	0.559201	0.288362	0.503862	0.539995	0.200568	0.296799	0.0828199	0.85969	0.239247	0.518623	0.0576712	0.552305	0.272851	0.622773	0.296663	0.435854	0.582496	0.100861	0.221789	0.909046	0.0664814
HROC107_cT0M2	rR	Expected High	0.0739631	Infinium MethylationEPIC Kit	0.244396	0.862641	0.694199	0.931921	0.854656	0.947304	0.828663	0.924578	0.425653	0.246523	0.467388	0.793149	0.611067	0.457911	0.284491	0.970705	0.943684	0.975582	0.861299	0.651906	0.447262	0.958447	0.21981	0.862928	0.772285	0.906798	0.629579	0.05069	0.157993	0.484971	0.835999	0.920618	0.169495	0.0326014	0.0950849	0.267738	0.598732	0.547284	0.210483	0.350761	0.913692	0.48107	0.811642	0.204622	0.552992
HROC112_MET	rR	Expected High	0.320988	Infinium MethylationEPIC Kit	0.953442	0.887794	0.908302	0.930294	0.139413	0.957627	0.394451	0.0866273	0.758869	0.17572	0.864451	0.75545	0.202372	0.152469	0.478562	0.116993	0.932882	0.688526	0.167804	0.605258	0.0834257	0.077314	0.65531	0.354645	0.298371	0.104166	0.0324103	0.275481	0.901843	0.917327	0.0608649	0.0934488	0.669656	0.0767918	0.12314	0.546437	0.435173	0.176481	0.0269055	0.501354	0.0614953	0.11789	0.095547	0.195605	0.58273
HROC113	rR	Expected High	0.249475	Infinium MethylationEPIC Kit	0.842798	0.812444	0.156817	0.501889	0.888364	0.594148	0.884988	0.693899	0.698933	0.483427	0.256542	0.854211	0.888259	0.548757	0.928287	0.65058	0.572467	0.363483	0.831973	0.706562	0.67371	0.70873	0.827952	0.580028	0.855117	0.180197	0.0434031	0.565558	0.259997	0.363963	0.140922	0.555979	0.168343	0.059754	0.10722	0.367135	0.0939854	0.331431	0.494567	0.153761	0.321021	0.277523	0.309837	0.571689	0.438713
HROC126	rR	Expected High	0.411064	Infinium MethylationEPIC Kit	0.471315	0.40859	0.501461	0.401044	0.540011	0.0488463	0.574543	0.652407	0.554056	0.303127	0.283477	0.60423	0.514347	0.624661	0.363132	0.289429	0.505276	0.312595	0.207297	0.485889	0.21701	0.038304	0.183678	0.447482	0.357851	0.087226	0.0275824	0.28418	0.675279	0.220015	0.0893739	0.530804	0.520395	0.379918	0.388787	0.291258	0.345748	0.391276	0.0359626	0.551656	0.187009	0.179434	0.239373	0.211147	0.0987979
HROC131_T0M3	rL	Expected Low	0.231553	Infinium MethylationEPIC Kit	0.958475	0.935183	0.926326	0.926288	0.918018	0.798604	0.864761	0.620101	0.78644	0.941127	0.915242	0.809743	0.753872	0.822026	0.910614	0.956157	0.923338	0.976303	0.845627	0.291072	0.840159	0.848672	0.863706	0.474017	0.892527	0.862292	0.702406	0.941947	0.86806	0.930789	0.969628	0.804989	0.917264	0.954833	0.929551	0.573626	0.877949	0.203334	0.954718	0.84912	0.818597	0.313027	0.796102	0.511552	0.909431
HROC147_MET	rR	Expected High	0.362566	Infinium MethylationEPIC Kit	0.976909	0.828697	0.885257	0.592394	0.927264	0.936359	0.0852381	0.162704	0.688547	0.116548	0.244067	0.532881	0.538243	0.0987786	0.442999	0.0518967	0.268408	0.246822	0.868394	0.718103	0.28869	0.0237424	0.392885	0.378004	0.35025	0.146101	0.0688421	0.571742	0.949076	0.531858	0.534807	0.872784	0.0734857	0.568898	0.488573	0.228932	0.185302	0.259803	0.485314	0.472426	0.0413516	0.51269	0.0823117	0.245565	0.575944
HROC147_T0M1	rR	Expected High	0.376361	Infinium MethylationEPIC Kit	0.813395	0.821775	0.761133	0.577021	0.874749	0.950584	0.0440693	0.778144	0.688946	0.165118	0.374431	0.412033	0.46837	0.367371	0.159188	0.0311187	0.178419	0.311672	0.817713	0.440547	0.0595171	0.0232625	0.134829	0.322503	0.301039	0.098811	0.0275419	0.281073	0.219333	0.625993	0.963489	0.797642	0.544169	0.624863	0.399982	0.443419	0.295211	0.0758241	0.501994	0.15186	0.0532772	0.69648	0.0925463	0.182764	0.598386
HROC173	rL	Expected Low	0.176002	Infinium MethylationEPIC Kit	0.963505	0.440366	0.932787	0.936843	0.929337	0.037296	0.867615	0.931541	0.757616	0.876116	0.864855	0.910605	0.851766	0.898647	0.630001	0.960269	0.945736	0.983883	0.874618	0.915651	0.647282	0.730565	0.926581	0.837612	0.446744	0.803304	0.883044	0.544013	0.644188	0.42908	0.0298778	0.64015	0.497132	0.339399	0.54125	0.721888	0.840165	0.332475	0.389978	0.844081	0.93241	0.249565	0.895944	0.870638	0.460419
HROC18	rR	Expected High	0.320794	HumanMethylation450 BeadChip Kit	0.96758	0.922455	0.898958	0.587494	0.659257	0.680201	0.127439	0.633386	0.340375	0.515628	0.946873	0.810196	0.323329	0.0612533	0.768637	0.0805788	0.77969	0.820271	0.122093	0.712823	0.0546817	0.064405	0.444818	0.33793	0.275714	0.148095	0.342852	0.055015	0.653049	0.627784	0.0786453	0.688075	0.0578182	0.0266674	0.28138	0.05415	0.741522	0.380965	0.730738	0.49998	0.126826	0.25682	0.071528	0.481715	0.628019
HROC183	rR	Expected High	0.345116	Infinium MethylationEPIC Kit	0.967683	0.361362	0.661957	0.415384	0.627999	0.964178	0.415212	0.267332	0.693586	0.215415	0.50118	0.682958	0.443737	0.0406593	0.560746	0.491893	0.416259	0.531519	0.326182	0.365371	0.906281	0.689431	0.136156	0.319748	0.46298	0.179702	0.735396	0.0615318	0.87293	0.900041	0.0504546	0.187787	0.550417	0.0582676	0.78276	0.0680692	0.431652	0.0933001	0.429267	0.163437	0.193374	0.0486629	0.112499	0.11616	0.83367
HROC212	rL	Expected Low	0.362562	Infinium MethylationEPIC Kit	0.96551	0.912703	0.898425	0.940176	0.657427	0.963071	0.916648	0.912859	0.72917	0.950055	0.920637	0.511528	0.728858	0.675585	0.924359	0.964133	0.944539	0.981911	0.85925	0.837322	0.14909	0.966521	0.869157	0.792966	0.916	0.886287	0.807402	0.920816	0.429488	0.93827	0.974134	0.895021	0.935604	0.974632	0.940827	0.695313	0.904536	0.49484	0.960869	0.919062	0.886032	0.950998	0.860913	0.93378	0.924201
HROC222_T1M2	rR	Expected High	0.354873	Infinium MethylationEPIC Kit	0.968102	0.906573	0.829363	0.684929	0.864375	0.498484	0.723672	0.774991	0.561908	0.22235	0.374501	0.380135	0.458614	0.262615	0.562392	0.368907	0.08422	0.608933	0.310504	0.711271	0.425106	0.367113	0.49259	0.451261	0.466331	0.0882176	0.227369	0.48342	0.215695	0.477895	0.380476	0.610956	0.913852	0.469087	0.0716205	0.554575	0.424725	0.72262	0.306715	0.345654	0.171616	0.245618	0.604127	0.351207	0.0880216
HROC239_T0M1	rR	Expected High	0.314467	Infinium MethylationEPIC Kit	0.964745	0.476121	0.125345	0.13729	0.230763	0.829374	0.72424	0.93612	0.555697	0.452084	0.364856	0.466023	0.247259	0.773077	0.635126	0.247723	0.0712044	0.221932	0.422898	0.82867	0.949681	0.469695	0.179505	0.850613	0.329851	0.566545	0.369529	0.366162	0.0977292	0.483129	0.724961	0.589002	0.288976	0.257146	0.137813	0.153156	0.444084	0.5466	0.0581588	0.145466	0.800993	0.533339	0.638995	0.511542	0.692467
HROC257_T0M1	rL	Expected Low	0.406879	Infinium MethylationEPIC Kit	0.97661	0.937918	0.88393	0.938342	0.889638	0.968398	0.9434	0.949943	0.807852	0.958586	0.929886	0.39391	0.86091	0.937437	0.88017	0.920556	0.928495	0.965059	0.898339	0.797709	0.952181	0.952054	0.901105	0.736349	0.898377	0.926124	0.850159	0.932614	0.907772	0.906274	0.976317	0.926111	0.777783	0.977136	0.936623	0.869786	0.812688	0.588649	0.971753	0.708172	0.929761	0.939434	0.918487	0.918204	0.930331
HROC277_MET2	rR	Expected High	0.267331	Infinium MethylationEPIC Kit	0.531845	0.759832	0.200581	0.940285	0.183199	0.779876	0.617679	0.890105	0.820241	0.678724	0.544353	0.487434	0.272938	0.815579	0.93582	0.941087	0.761111	0.0122525	0.446661	0.927117	0.181835	0.318071	0.384512	0.784157	0.560088	0.636922	0.819437	0.67626	0.445966	0.4302	0.379936	0.831166	0.510882	0.23563	0.0795623	0.673753	0.631502	0.642124	0.144429	0.439167	0.454714	0.165079	0.80649	0.460934	0.0618828
HROC277_T0M1	rR	Expected High	0.26458	Infinium MethylationEPIC Kit	0.330119	0.923336	0.167908	0.873651	0.446363	0.174087	0.679604	0.569962	0.758555	0.909796	0.368488	0.66326	0.708099	0.620033	0.830443	0.773323	0.853843	0.0123917	0.606752	0.179109	0.0946309	0.765344	0.730868	0.322707	0.633837	0.15629	0.557301	0.578018	0.807206	0.536437	0.837232	0.127798	0.469288	0.982831	0.076137	0.885315	0.530844	0.161779	0.329079	0.545529	0.092313	0.527224	0.267692	0.368826	0.0515043
HROC278_MET	rR	Expected High	0.114435	Infinium MethylationEPIC Kit	0.964783	0.740844	0.654717	0.484985	0.834249	0.662915	0.742675	0.840027	0.694102	0.859663	0.587479	0.69732	0.651681	0.494866	0.651425	0.94619	0.600634	0.95534	0.770691	0.389816	0.252067	0.596137	0.520062	0.438769	0.473126	0.636499	0.768484	0.463146	0.446787	0.0960073	0.0622188	0.592429	0.368523	0.0326768	0.902759	0.864837	0.234046	0.226981	0.205482	0.457827	0.25083	0.591746	0.583406	0.343689	0.0525068
HROC278_T0M1	rR	Expected High	0.208837	Infinium MethylationEPIC Kit	0.97544	0.257364	0.138701	0.717742	0.326613	0.937327	0.876872	0.133636	0.77197	0.78695	0.20741	0.452654	0.42707	0.662048	0.876417	0.954307	0.602151	0.983439	0.731204	0.511764	0.0630048	0.791377	0.380143	0.78999	0.458033	0.697636	0.92143	0.281658	0.386951	0.0976994	0.65772	0.569614	0.726435	0.0406128	0.937838	0.919123	0.438623	0.350766	0.273187	0.489761	0.0828755	0.189316	0.311884	0.96968	0.0495023
HROC284_MET	rL	Expected Low	0.168179	Infinium MethylationEPIC Kit	0.849227	0.626448	0.622614	0.943724	0.712075	0.969663	0.853367	0.877711	0.58736	0.868653	0.889842	0.843201	0.579631	0.955516	0.705361	0.963571	0.950554	0.972012	0.821734	0.848473	0.233084	0.973159	0.418715	0.732112	0.658511	0.861817	0.630484	0.81548	0.636077	0.235982	0.95648	0.690719	0.84405	0.888318	0.259845	0.92673	0.906021	0.474211	0.620777	0.576759	0.915925	0.90006	0.901169	0.253872	0.213949
HROC300_T2M1	rR	Expected High	0.136896	Infinium MethylationEPIC Kit	0.973124	0.274125	0.778323	0.872783	0.830894	0.945838	0.507123	0.306764	0.475511	0.832918	0.913553	0.54155	0.653096	0.895336	0.605955	0.955596	0.901887	0.982094	0.610653	0.375172	0.0469848	0.98314	0.434927	0.846226	0.553962	0.498735	0.926609	0.597221	0.441924	0.555464	0.787332	0.548325	0.387777	0.658702	0.934241	0.182137	0.62177	0.12301	0.106968	0.370016	0.450125	0.422302	0.603557	0.867224	0.599141
HROC309	rR	Expected High	0.416182	Infinium MethylationEPIC Kit	0.300993	0.290437	0.596656	0.273824	0.211971	0.972354	0.54003	0.82068	0.441199	0.15965	0.438597	0.510577	0.137765	0.46071	0.0693331	0.33936	0.0650795	0.722236	0.573104	0.546735	0.0527215	0.1568	0.082216	0.435071	0.347976	0.137158	0.152898	0.179189	0.0446344	0.36367	0.0554057	0.836735	0.656575	0.641787	0.10383	0.339416	0.332405	0.440033	0.111245	0.386751	0.0535391	0.171865	0.129191	0.0398952	0.153651
HROC313_MET1	rR	Expected High	0.392396	Infinium MethylationEPIC Kit	0.305234	0.887994	0.108189	0.481328	0.212753	0.435754	0.0439665	0.134412	0.498186	0.336899	0.157265	0.444087	0.343545	0.036076	0.0675596	0.0224559	0.0661827	0.0177382	0.0747218	0.365368	0.402061	0.588098	0.446348	0.36901	0.466523	0.055816	0.0187354	0.50212	0.166892	0.447723	0.591776	0.0625631	0.0450551	0.0497412	0.0588378	0.096757	0.102556	0.488604	0.896139	0.405084	0.195623	0.431161	0.511507	0.0352787	0.0572285
HROC32_T3M1	rR	Expected High	0.449963	Infinium MethylationEPIC Kit	0.368756	0.344242	0.0898541	0.22197	0.17011	0.424084	0.346651	0.469506	0.330499	0.17647	0.0826003	0.320779	0.160058	0.186154	0.151973	0.0468893	0.106623	0.106095	0.200283	0.431706	0.0750663	0.183101	0.128465	0.43316	0.392094	0.113458	0.0323698	0.418347	0.428538	0.103493	0.0501719	0.145614	0.0999403	0.0359061	0.0521639	0.164943	0.0641365	0.150408	0.10448	0.499372	0.0671129	0.318834	0.300104	0.0269193	0.132736
HROC324	rR	Expected High	0.137172	Infinium MethylationEPIC Kit	0.965504	0.910133	0.809092	0.90866	0.564255	0.948494	0.807504	0.906779	0.769382	0.819868	0.47907	0.548772	0.543608	0.873882	0.492505	0.0329962	0.697375	0.0264002	0.827329	0.559409	0.510924	0.321071	0.751291	0.490048	0.516064	0.82475	0.473868	0.307372	0.339227	0.234326	0.296963	0.903876	0.520715	0.678976	0.519305	0.339551	0.349181	0.172193	0.950158	0.553628	0.45942	0.198292	0.353682	0.676785	0.0846531
HROC334	rR	Expected High	0.12862	Infinium MethylationEPIC Kit	0.977406	0.880579	0.79928	0.754652	0.703744	0.286173	0.392082	0.0746184	0.662648	0.94799	0.885587	0.850834	0.62939	0.631046	0.636891	0.966725	0.193435	0.952434	0.853425	0.578647	0.938866	0.184173	0.852924	0.714071	0.437073	0.635075	0.903813	0.49165	0.197481	0.540751	0.236721	0.228894	0.943743	0.196817	0.952915	0.369575	0.522935	0.113717	0.42339	0.316799	0.289522	0.721062	0.0945697	0.944002	0.570428
HROC348	rR	Expected High	0.384264	Infinium MethylationEPIC Kit	0.951106	0.290886	0.0312648	0.0548022	0.851115	0.0376019	0.648543	0.665046	0.332434	0.140857	0.327767	0.728643	0.450664	0.804117	0.0449646	0.281528	0.0504118	0.113833	0.230852	0.452394	0.629607	0.0197504	0.579041	0.291197	0.169557	0.14848	0.0492179	0.696988	0.0725499	0.235251	0.545037	0.145585	0.054049	0.123406	0.0309393	0.120929	0.0848394	0.362128	0.0165445	0.431234	0.262865	0.557246	0.207163	0.630881	0.0628526
HROC348_MET	rR	Expected High	0.431205	Infinium MethylationEPIC Kit	0.697507	0.409129	0.0929024	0.290825	0.406649	0.0689392	0.247125	0.789313	0.604582	0.454212	0.078759	0.412577	0.068249	0.700666	0.0566335	0.0371291	0.151214	0.0321786	0.157512	0.387859	0.0540574	0.160519	0.0550908	0.363134	0.36726	0.0851338	0.12627	0.693493	0.173961	0.342188	0.438147	0.123029	0.384407	0.0272914	0.0558072	0.0834824	0.118583	0.0602769	0.145563	0.503935	0.442677	0.101632	0.167612	0.0336406	0.0747291
HROC370	rL	Expected Low	0.170465	Infinium MethylationEPIC Kit	0.960975	0.897971	0.906814	0.933696	0.727458	0.960414	0.586839	0.343162	0.767037	0.94014	0.926519	0.835086	0.84239	0.812046	0.781078	0.94416	0.941185	0.930808	0.888877	0.847932	0.936285	0.869439	0.467982	0.587157	0.851315	0.852877	0.666647	0.940073	0.93136	0.874546	0.917883	0.097494	0.764603	0.971171	0.932815	0.825757	0.54243	0.933434	0.957823	0.407866	0.829793	0.537306	0.611219	0.827129	0.909777
HROC374	rL	Expected Low	0.329858	Infinium MethylationEPIC Kit	0.735011	0.905835	0.930508	0.8677	0.899949	0.807986	0.891228	0.892647	0.752059	0.745176	0.911943	0.495219	0.77172	0.895591	0.89903	0.934527	0.917377	0.964673	0.912405	0.654621	0.708395	0.733879	0.640039	0.859096	0.708089	0.914267	0.895555	0.90178	0.0806368	0.743608	0.891491	0.903015	0.649439	0.961172	0.464052	0.788934	0.807315	0.888325	0.795867	0.531223	0.872917	0.480605	0.862758	0.933333	0.793179
HROC383	rL	Expected Low	0.274226	Infinium MethylationEPIC Kit	0.492337	0.862733	0.933551	0.465003	0.919233	0.932775	0.877034	0.887438	0.660027	0.925911	0.923773	0.498209	0.756816	0.939201	0.702922	0.934068	0.421018	0.974928	0.888943	0.775938	0.940804	0.96398	0.394293	0.552531	0.580312	0.882384	0.650488	0.92009	0.9209	0.874715	0.833269	0.898986	0.872371	0.975819	0.788868	0.863549	0.950593	0.903457	0.242691	0.871437	0.841584	0.923717	0.906729	0.935446	0.906748
HROC383_T0M2	rL	Expected Low	0.269974	Infinium MethylationEPIC Kit	0.509722	0.473393	0.937275	0.506083	0.933752	0.956083	0.909233	0.891721	0.718233	0.95472	0.906074	0.205949	0.89598	0.938717	0.926926	0.942453	0.533946	0.981242	0.840537	0.844118	0.93159	0.976935	0.0658774	0.570329	0.552038	0.870037	0.907418	0.618355	0.924533	0.915542	0.289333	0.836984	0.893655	0.972501	0.933325	0.865593	0.922267	0.927055	0.116318	0.883613	0.898814	0.928093	0.888756	0.602879	0.938523
HROC40	rR	Expected High	0.394676	Infinium MethylationEPIC Kit	0.968011	0.891912	0.873724	0.265563	0.591055	0.959604	0.13243	0.308156	0.349099	0.085345	0.499479	0.711175	0.243558	0.300819	0.0828019	0.406011	0.491707	0.179535	0.0870276	0.353187	0.0813413	0.369684	0.643336	0.281372	0.545861	0.210492	0.17308	0.0654864	0.571398	0.46715	0.314072	0.0839703	0.0511525	0.0347957	0.520136	0.531308	0.0582717	0.325798	0.0241962	0.473384	0.184117	0.0770801	0.265384	0.42326	0.643594
HROC43	rR	Expected High	0.276286	Infinium MethylationEPIC Kit	0.659693	0.36628	0.912103	0.281372	0.626914	0.544229	0.799882	0.711497	0.534838	0.317608	0.083409	0.551686	0.773084	0.578349	0.635133	0.449647	0.334185	0.130658	0.280327	0.723298	0.286714	0.151332	0.469569	0.62578	0.422433	0.390945	0.0215366	0.444177	0.12864	0.237858	0.291127	0.349521	0.0756616	0.729183	0.843224	0.287843	0.160316	0.240553	0.0851494	0.157507	0.648921	0.393397	0.678021	0.494569	0.18835
HROC50_T1M5	rR	Expected High	0.0560207	Infinium MethylationEPIC Kit	0.968495	0.324993	0.929548	0.537456	0.661514	0.582195	0.812899	0.113551	0.518985	0.961123	0.951561	0.806694	0.585134	0.804737	0.898035	0.886102	0.554775	0.7876	0.630085	0.531928	0.906852	0.941665	0.342902	0.605232	0.836015	0.624927	0.637346	0.136026	0.595277	0.923113	0.963605	0.421074	0.899358	0.877902	0.951628	0.901624	0.678233	0.474314	0.472602	0.869328	0.177834	0.877415	0.0859495	0.861357	0.923207
HROC57	rL	Expected Low	0.339401	Infinium MethylationEPIC Kit	0.616395	0.918929	0.142376	0.84373	0.940171	0.972966	0.908969	0.905503	0.771521	0.948296	0.895082	0.879289	0.932929	0.930765	0.914181	0.953673	0.768213	0.976331	0.899588	0.646858	0.782649	0.978783	0.839343	0.739128	0.819671	0.922245	0.886518	0.549054	0.935289	0.917732	0.540144	0.917201	0.940656	0.516498	0.929858	0.789652	0.879087	0.911264	0.967788	0.719882	0.4506	0.90074	0.868197	0.773323	0.939066
HROC59	rL	Expected Low	-0.0554268	Infinium MethylationEPIC Kit	0.939477	0.885962	0.921568	0.496511	0.931116	0.814742	0.662856	0.854501	0.793801	0.917928	0.324553	0.893503	0.917039	0.90185	0.931843	0.960615	0.143869	0.984075	0.812084	0.874314	0.848809	0.551251	0.570638	0.794853	0.521164	0.877296	0.667333	0.180542	0.369563	0.0807473	0.366655	0.684998	0.859354	0.0506381	0.104939	0.300909	0.656054	0.750485	0.262778	0.406984	0.878995	0.592218	0.747049	0.779141	0.0545339
HROC60	rL	Expected Low	0.319823	Infinium MethylationEPIC Kit	0.963168	0.841815	0.908726	0.87687	0.945027	0.791878	0.869445	0.89129	0.726764	0.872586	0.809291	0.884321	0.931746	0.943599	0.919278	0.96588	0.758912	0.986792	0.836241	0.891898	0.353936	0.933038	0.91885	0.69712	0.862468	0.901549	0.917984	0.913317	0.938265	0.664972	0.536709	0.756726	0.332316	0.982219	0.558901	0.910774	0.921208	0.819828	0.887416	0.946855	0.899459	0.839655	0.893143	0.587701	0.505432
HROC87	rL	Expected Low	0.0908094	HumanMethylation450 BeadChip Kit	0.982118	0.961507	0.809162	0.948117	0.858857	0.974749	0.889936	0.936646	0.864337	0.793823	0.941586	0.655836	0.544403	0.797611	0.323387	0.92468	0.788603	0.984148	0.874315	0.849711	0.946225	0.551039	0.861398	0.732042	0.948734	0.909044	0.823797	0.687503	0.951243	0.945888	0.240702	0.787675	0.145675	0.130114	0.945516	0.0907402	0.512393	0.650138	0.974875	0.373553	0.659125	0.105227	0.926572	0.0923454	0.90927
HT29	rL	Expected Low	0.145213	HumanMethylation450 BeadChip Kit	0.975673	0.620904	0.825797	0.949125	0.938344	0.977068	0.595468	0.879211	0.540786	0.942787	0.920584	0.756406	0.902872	0.876532	0.853843	0.969996	0.960885	0.985795	0.402511	0.831888	0.739853	0.975164	0.813235	0.638933	0.961293	0.843911	0.917017	0.917553	0.933489	0.628655	0.981487	0.8274	0.953035	0.610268	0.912725	0.652823	0.453954	0.181907	0.676593	0.861115	0.829242	0.495836	0.819225	0.715342	0.59938
HUTU80	rL	Expected Low	0.327795	HumanMethylation450 BeadChip Kit	0.959049	0.942545	0.448872	0.931818	0.922219	0.580296	0.901166	0.897562	0.792646	0.963146	0.89427	0.829211	0.908628	0.628955	0.714498	0.64931	0.955467	0.0277115	0.787672	0.697764	0.0964816	0.967984	0.855901	0.439871	0.709837	0.670257	0.147251	0.883358	0.509705	0.571272	0.968706	0.699348	0.907891	0.941357	0.877956	0.90044	0.852501	0.938494	0.77267	0.695091	0.909814	0.926134	0.935583	0.547814	0.593938
IRCC1_XL	rL	Expected Low	0.0483551	Infinium MethylationEPIC Kit	0.972384	0.940777	0.894695	0.724981	0.185424	0.677229	0.507389	0.828115	0.833452	0.921089	0.878598	0.877672	0.136777	0.599062	0.9073	0.486567	0.94339	0.928737	0.931783	0.867071	0.947495	0.812022	0.869287	0.650516	0.870308	0.730023	0.888745	0.540713	0.943393	0.930394	0.789728	0.277926	0.591366	0.707591	0.932272	0.789688	0.480307	0.910192	0.966955	0.508782	0.674967	0.898676	0.735522	0.834682	0.917066
IRCC10_A_HL	rR	Expected High	0.421874	Infinium MethylationEPIC Kit	0.0364036	0.498578	0.0893152	0.039412	0.227568	0.0510186	0.457869	0.553736	0.336832	0.141714	0.260398	0.231974	0.0464211	0.0408784	0.0861541	0.115263	0.0365071	0.00814003	0.307796	0.313215	0.0736227	0.0193009	0.016741	0.237473	0.452805	0.148169	0.195785	0.0417928	0.590487	0.0647571	0.0402063	0.135552	0.115831	0.0251771	0.939282	0.0421284	0.0536383	0.0341669	0.0339218	0.416394	0.0345912	0.426649	0.251658	0.0210587	0.0635053
IRCC22_XL	rR	Expected High	0.216541	Infinium MethylationEPIC Kit	0.968568	0.82917	0.917298	0.566069	0.935888	0.972821	0.598349	0.737729	0.483835	0.559517	0.178004	0.85163	0.910118	0.926131	0.487981	0.0515365	0.371704	0.907516	0.404691	0.819657	0.556993	0.273054	0.378788	0.610788	0.883335	0.524251	0.0478442	0.639656	0.479794	0.079407	0.96029	0.500265	0.0831412	0.0439307	0.240593	0.134401	0.118529	0.100916	0.0353841	0.143258	0.878541	0.131547	0.429457	0.560959	0.0511886
IRCC3_HL	rR	Expected High	0.0909862	Infinium MethylationEPIC Kit	0.976913	0.906803	0.636733	0.107472	0.930849	0.966539	0.239538	0.636156	0.799513	0.912911	0.268531	0.899127	0.22415	0.572496	0.758343	0.456496	0.0529554	0.975372	0.639525	0.0917219	0.736323	0.32565	0.102301	0.170703	0.877415	0.428708	0.572258	0.761779	0.938436	0.721306	0.903639	0.13602	0.574243	0.689256	0.940589	0.829043	0.347439	0.821997	0.723272	0.364559	0.0941316	0.0602597	0.0879154	0.427855	0.726639
IRCC3_XL	rL	Expected Low	0.0628316	Infinium MethylationEPIC Kit	0.954737	0.88006	0.894449	0.192238	0.859122	0.971907	0.887205	0.782038	0.825098	0.936605	0.545178	0.883661	0.77055	0.529648	0.547806	0.0893434	0.335423	0.827737	0.479656	0.139839	0.874557	0.954309	0.766781	0.184051	0.862281	0.428826	0.559268	0.836718	0.905978	0.885123	0.95838	0.309198	0.591984	0.753366	0.941621	0.601377	0.594882	0.801026	0.93982	0.45516	0.327949	0.499899	0.193602	0.970552	0.923292
IRCC5_A_XL	rR	Expected High	0.415718	Infinium MethylationEPIC Kit	0.589303	0.86698	0.0684768	0.585028	0.498424	0.0364142	0.706278	0.784248	0.777503	0.737422	0.323231	0.373646	0.425077	0.477859	0.0994005	0.117995	0.153982	0.179787	0.144159	0.677284	0.261044	0.0371665	0.461313	0.39331	0.378656	0.0889063	0.027293	0.712265	0.671414	0.654925	0.322327	0.450634	0.0729167	0.0291048	0.0542077	0.113574	0.301518	0.455534	0.0948357	0.732487	0.0991808	0.788938	0.200211	0.0400749	0.69886
IRCC72_A_XL	rR	Expected High	0.146395	Infinium MethylationEPIC Kit	0.958688	0.615699	0.921315	0.603784	0.930503	0.276802	0.873151	0.677737	0.775258	0.935851	0.876489	0.84546	0.867042	0.920701	0.287248	0.445156	0.110583	0.0295531	0.268544	0.744036	0.743735	0.587954	0.473916	0.494696	0.594056	0.304406	0.558019	0.901636	0.0662955	0.163193	0.664389	0.470216	0.762076	0.681608	0.395724	0.876613	0.431092	0.917324	0.946111	0.907	0.423137	0.900985	0.354217	0.856434	0.0871116
ISRECO1	rL	Expected Low	0.40368	Infinium MethylationEPIC Kit	0.971193	0.929846	0.865924	0.936941	0.946443	0.875151	0.930491	0.93367	0.823622	0.953426	0.907528	0.87278	0.935926	0.9277	0.705226	0.973527	0.925814	0.959654	0.878749	0.827829	0.946247	0.956305	0.909215	0.756297	0.613849	0.912347	0.892179	0.92557	0.601347	0.911173	0.971341	0.906478	0.866658	0.774048	0.927084	0.869495	0.830381	0.95002	0.968739	0.931093	0.94426	0.949654	0.919535	0.707253	0.940664
JVE015	rL	Expected Low	-0.0642969	Infinium MethylationEPIC Kit	0.957472	0.88324	0.928128	0.905513	0.912136	0.590736	0.883133	0.811864	0.777356	0.305607	0.901541	0.835405	0.921601	0.923272	0.59357	0.955307	0.708765	0.966932	0.744328	0.870138	0.890388	0.649821	0.886875	0.481061	0.394569	0.687605	0.821995	0.71656	0.403511	0.0754882	0.752676	0.190578	0.853278	0.699907	0.254282	0.870043	0.767217	0.47914	0.102756	0.403596	0.358341	0.801579	0.29129	0.645973	0.0494929
JVE044	rL	Expected Low	0.201704	Infinium MethylationEPIC Kit	0.978515	0.631692	0.947121	0.939127	0.941628	0.735337	0.880319	0.85394	0.807128	0.665482	0.922667	0.644708	0.916826	0.918472	0.931967	0.981855	0.923882	0.984744	0.798455	0.717188	0.79039	0.618007	0.919969	0.602938	0.668426	0.775442	0.663015	0.335231	0.779957	0.648559	0.571975	0.819338	0.87041	0.436451	0.880837	0.60608	0.758243	0.433489	0.93621	0.367564	0.761293	0.864987	0.526434	0.67841	0.676325
JVE059	rR	Expected High	0.095522	Infinium MethylationEPIC Kit	0.970552	0.593134	0.925248	0.314071	0.896881	0.975456	0.935256	0.671755	0.804971	0.918276	0.534519	0.856303	0.936802	0.899706	0.635083	0.674188	0.0798984	0.59606	0.777381	0.70565	0.947254	0.417438	0.879876	0.677352	0.384525	0.849366	0.399087	0.617245	0.930391	0.915169	0.218966	0.785349	0.514916	0.681537	0.951867	0.700873	0.6227	0.934174	0.970793	0.518675	0.423138	0.634562	0.241168	0.932821	0.936626
JVE103	rR	Expected High	0.385795	Infinium MethylationEPIC Kit	0.953496	0.621168	0.0999214	0.17461	0.546734	0.0469004	0.89568	0.567142	0.369101	0.0909459	0.521518	0.0602324	0.345676	0.860077	0.152401	0.643973	0.0680484	0.100876	0.592647	0.41687	0.0697517	0.0192128	0.903914	0.145628	0.381664	0.670881	0.411093	0.0590746	0.846779	0.225827	0.10446	0.132024	0.774667	0.0252217	0.0536714	0.0723869	0.171104	0.102119	0.149914	0.350961	0.0763267	0.053651	0.137255	0.0339541	0.0692642
JVE109	rL	Expected Low	0.0374002	Infinium MethylationEPIC Kit	0.89799	0.308809	0.92183	0.478004	0.937277	0.809869	0.683563	0.173939	0.79215	0.89419	0.533873	0.442588	0.87837	0.654492	0.720768	0.0495135	0.545598	0.237568	0.628019	0.659611	0.942591	0.79077	0.666703	0.641418	0.558982	0.502257	0.387369	0.841891	0.144222	0.902994	0.955956	0.189766	0.110599	0.95737	0.856136	0.206615	0.822724	0.397035	0.617734	0.261845	0.622543	0.928077	0.621876	0.340612	0.917435
JVE114	rR	Expected High	0.424018	Infinium MethylationEPIC Kit	0.118563	0.443805	0.512384	0.0750422	0.11361	0.61167	0.421912	0.4305	0.567186	0.354528	0.259546	0.0430868	0.0518209	0.0906333	0.052393	0.0366169	0.0678182	0.0129138	0.297728	0.183037	0.486015	0.040572	0.472674	0.100926	0.367317	0.14437	0.0528688	0.0608774	0.538135	0.20883	0.103816	0.642411	0.0802833	0.0212216	0.0371337	0.132862	0.47909	0.326202	0.0272634	0.56121	0.044646	0.0706903	0.100297	0.600532	0.0476405
JVE127	rR	Expected High	0.139874	Infinium MethylationEPIC Kit	0.966144	0.406715	0.398671	0.395665	0.713177	0.975792	0.828849	0.247356	0.459889	0.7645	0.703589	0.565618	0.30994	0.438097	0.75333	0.967017	0.227358	0.978818	0.807989	0.51747	0.876406	0.962808	0.500863	0.902466	0.467226	0.299703	0.944841	0.289316	0.6707	0.918509	0.495365	0.673957	0.904334	0.616637	0.937557	0.199765	0.176565	0.201391	0.69736	0.442769	0.418175	0.22626	0.144441	0.794199	0.922744
JVE187	rR	Expected High	0.118687	Infinium MethylationEPIC Kit	0.944036	0.919506	0.937107	0.725685	0.944546	0.957237	0.898081	0.880146	0.74604	0.56471	0.560427	0.889205	0.913081	0.833587	0.932261	0.973543	0.546917	0.97638	0.852116	0.902388	0.0635876	0.821737	0.918813	0.838515	0.416786	0.808958	0.936303	0.126624	0.174679	0.684299	0.0411424	0.854649	0.942385	0.0383527	0.0638152	0.497879	0.923269	0.592159	0.232516	0.255727	0.341997	0.65874	0.178329	0.126547	0.916332
JVE192	rL	Expected Low	0.0622389	Infinium MethylationEPIC Kit	0.623418	0.93426	0.937975	0.772501	0.800045	0.969895	0.909148	0.861138	0.839348	0.915643	0.546631	0.774326	0.868136	0.684071	0.625091	0.964854	0.684913	0.441503	0.918267	0.760609	0.939657	0.403351	0.879726	0.513844	0.343773	0.892441	0.553657	0.535574	0.558134	0.836588	0.382717	0.915305	0.474863	0.396268	0.669329	0.0674815	0.318625	0.210442	0.0718909	0.46494	0.867545	0.641754	0.516046	0.930281	0.824725
JVE207	rR	Expected High	0.214204	Infinium MethylationEPIC Kit	0.964143	0.776097	0.892076	0.92149	0.122921	0.948162	0.87282	0.759784	0.331678	0.951987	0.399138	0.443853	0.0602425	0.82601	0.90441	0.465929	0.939926	0.970842	0.429169	0.37051	0.0534887	0.0929044	0.820529	0.488431	0.61281	0.562225	0.508554	0.286387	0.891453	0.909676	0.912439	0.604302	0.87893	0.968305	0.931713	0.0971677	0.600529	0.852845	0.491174	0.342919	0.518044	0.235371	0.281744	0.382242	0.923974
JVE241	rR	Expected High	0.419073	Infinium MethylationEPIC Kit	0.214367	0.841933	0.333907	0.490028	0.171496	0.25558	0.124997	0.762887	0.479768	0.0718153	0.0467628	0.153346	0.479613	0.46626	0.0938697	0.0316805	0.382373	0.113852	0.191946	0.0729988	0.106872	0.230218	0.328737	0.317613	0.273928	0.143032	0.214326	0.173762	0.582888	0.113315	0.346224	0.143997	0.0735529	0.652826	0.390905	0.0494926	0.244529	0.299574	0.050428	0.42601	0.106299	0.0558495	0.118697	0.171142	0.119956
JVE253	rL	Expected Low	0.22578	Infinium MethylationEPIC Kit	0.926457	0.919593	0.917882	0.93567	0.938508	0.0416509	0.646857	0.93898	0.823126	0.944287	0.614262	0.790215	0.936361	0.913136	0.891773	0.972648	0.93805	0.984887	0.878061	0.878779	0.615385	0.698555	0.910201	0.79404	0.617649	0.923365	0.871639	0.777349	0.531326	0.38991	0.419817	0.916345	0.894312	0.531019	0.477322	0.830235	0.849026	0.560028	0.497067	0.81906	0.926788	0.922901	0.88915	0.969701	0.283888
JVE367	rL	Expected Low	0.0431514	Infinium MethylationEPIC Kit	0.878937	0.576453	0.902067	0.925132	0.242362	0.0483493	0.840824	0.867579	0.718465	0.213771	0.898237	0.469796	0.22379	0.0569963	0.589866	0.950187	0.942458	0.985712	0.714655	0.154962	0.0400028	0.674155	0.374047	0.609617	0.892687	0.223788	0.870693	0.293956	0.929252	0.869132	0.431875	0.480476	0.581139	0.070216	0.94208	0.158728	0.760238	0.705395	0.0659122	0.421373	0.878621	0.50732	0.879319	0.493453	0.860637
JVE371	rR	Expected High	0.376719	Infinium MethylationEPIC Kit	0.419916	0.795268	0.193036	0.107532	0.0791521	0.352327	0.782847	0.415234	0.376779	0.398517	0.392455	0.935057	0.121454	0.765307	0.072335	0.100382	0.311557	0.917084	0.269637	0.795432	0.068864	0.0559504	0.0630131	0.668572	0.546272	0.321641	0.478141	0.312916	0.0521461	0.053528	0.7488	0.415744	0.421647	0.0702704	0.0432222	0.28731	0.157589	0.136319	0.198775	0.523649	0.108107	0.57224	0.115219	0.0378984	0.0634118
JVE528	rR	Expected High	0.205165	Infinium MethylationEPIC Kit	0.856946	0.918583	0.65144	0.92165	0.670783	0.614672	0.903652	0.928877	0.490964	0.94271	0.908283	0.885912	0.934293	0.779866	0.658773	0.617016	0.154776	0.0131744	0.268524	0.886329	0.950691	0.922771	0.0336525	0.64484	0.318133	0.81997	0.491535	0.654119	0.940005	0.898164	0.0418735	0.767984	0.922035	0.964814	0.0991428	0.489007	0.599053	0.840152	0.064537	0.504149	0.446248	0.415862	0.729958	0.334148	0.115893
KM12	rL	Expected Low	0.331191	HumanMethylation450 BeadChip Kit	0.976595	0.954038	0.93628	0.919287	0.867104	0.981502	0.734817	0.856581	0.80199	0.952258	0.921233	0.681181	0.913477	0.801576	0.929204	0.976563	0.967604	0.98416	0.790282	0.280213	0.948038	0.971405	0.901981	0.907401	0.639808	0.836827	0.909318	0.582576	0.94553	0.917943	0.985333	0.881078	0.768675	0.609602	0.951152	0.943338	0.83074	0.883056	0.980008	0.893353	0.908558	0.565642	0.906604	0.901998	0.882663
KM12C	rL	Expected Low	0.295323	HumanMethylation450 BeadChip Kit	0.97579	0.925808	0.923132	0.914369	0.87736	0.865593	0.697411	0.780917	0.863688	0.884637	0.948629	0.700062	0.814799	0.862223	0.900919	0.961123	0.96574	0.970673	0.847879	0.342759	0.950594	0.952834	0.891952	0.626065	0.684365	0.810144	0.812842	0.734683	0.930485	0.949879	0.984847	0.908007	0.686141	0.637567	0.945806	0.845276	0.646889	0.724833	0.974908	0.880241	0.779292	0.385421	0.924716	0.67655	0.914861
KM12L4	rL	Expected Low	0.248828	HumanMethylation450 BeadChip Kit	0.985436	0.599572	0.934316	0.943249	0.807875	0.971994	0.820355	0.513159	0.878926	0.920143	0.953375	0.160484	0.79156	0.914085	0.939689	0.954167	0.966281	0.985906	0.95221	0.576972	0.959062	0.980091	0.513438	0.732401	0.611554	0.903038	0.90448	0.355874	0.944499	0.966622	0.986647	0.934087	0.292702	0.6166	0.953575	0.908395	0.930989	0.547601	0.982614	0.498244	0.815684	0.930614	0.765027	0.970976	0.93215
KM12SM	rL	Expected Low	0.244141	HumanMethylation450 BeadChip Kit	0.982466	0.622353	0.936372	0.950491	0.921645	0.966166	0.940404	0.802787	0.87363	0.857165	0.957882	0.0640363	0.930644	0.778424	0.929461	0.979371	0.963332	0.98504	0.92812	0.682006	0.960757	0.969455	0.365842	0.801449	0.600309	0.890455	0.850294	0.428608	0.946116	0.951546	0.978717	0.936441	0.479985	0.567428	0.958052	0.747927	0.864653	0.558608	0.980471	0.520023	0.676034	0.888539	0.829733	0.936636	0.915235
KM20	rL	Expected Low	0.119306	HumanMethylation450 BeadChip Kit	0.986784	0.672249	0.899729	0.944876	0.940963	0.933338	0.543155	0.854803	0.568537	0.939231	0.941232	0.675707	0.801227	0.704122	0.518073	0.981215	0.964728	0.988354	0.364104	0.626349	0.760162	0.980092	0.842428	0.574328	0.966229	0.828461	0.837646	0.927134	0.940401	0.613345	0.989597	0.896368	0.740541	0.580401	0.930986	0.287072	0.574209	0.579701	0.984917	0.737161	0.436339	0.361173	0.572998	0.424431	0.686134
KP283T	rR	Expected High	0.126674	Infinium MethylationEPIC Kit	0.931411	0.611645	0.911676	0.939866	0.868086	0.963451	0.934261	0.926572	0.827481	0.893619	0.612875	0.849437	0.959487	0.755096	0.922187	0.948966	0.673288	0.854065	0.564968	0.885942	0.168798	0.420398	0.460353	0.56974	0.544313	0.803145	0.914623	0.541739	0.198911	0.14246	0.539042	0.769893	0.2822	0.663916	0.139998	0.830675	0.580547	0.0859714	0.466334	0.459646	0.304041	0.923254	0.662144	0.0845714	0.176729
KP363T	rL	Expected Low	0.339038	Infinium MethylationEPIC Kit	0.977326	0.92439	0.919885	0.946919	0.944443	0.973645	0.943163	0.946333	0.777986	0.944374	0.868805	0.880825	0.953032	0.940893	0.923188	0.976239	0.929702	0.98378	0.9109	0.877902	0.815559	0.982404	0.921098	0.826014	0.925667	0.926097	0.900385	0.95192	0.711832	0.949357	0.975716	0.932767	0.962949	0.98013	0.949846	0.855304	0.92086	0.947375	0.509	0.938419	0.931704	0.287952	0.905734	0.940493	0.937818
KP7038T	rR	Expected High	0.198465	Infinium MethylationEPIC Kit	0.844618	0.910223	0.695413	0.783347	0.789512	0.748369	0.112565	0.388454	0.761111	0.512656	0.395636	0.615067	0.813468	0.635755	0.130783	0.462721	0.59481	0.013665	0.416672	0.773382	0.924526	0.488627	0.474451	0.380078	0.484073	0.889916	0.0369862	0.828028	0.757461	0.657618	0.797441	0.110638	0.136218	0.77194	0.103737	0.852426	0.526284	0.490729	0.503082	0.589196	0.134003	0.812578	0.405006	0.501814	0.631912
LIM1215	rL	Expected Low	-0.0504998	HumanMethylation450 BeadChip Kit	0.961167	0.77329	0.72283	0.202892	0.701861	0.979062	0.679921	0.749085	0.83656	0.313306	0.561856	0.878264	0.532108	0.822305	0.920646	0.940822	0.22197	0.0638202	0.791436	0.545957	0.958197	0.089552	0.365954	0.661243	0.351821	0.825693	0.768094	0.30115	0.674242	0.366574	0.210037	0.707712	0.948057	0.206656	0.174008	0.607639	0.491188	0.697163	0.507352	0.474592	0.78374	0.661308	0.814205	0.427841	0.133955
LIM1863	rR	Expected High	0.259506	Infinium MethylationEPIC Kit	0.977814	0.939688	0.863803	0.947442	0.440212	0.532826	0.466472	0.193821	0.798512	0.858908	0.911355	0.543553	0.298031	0.0667424	0.656267	0.389305	0.496352	0.647858	0.38377	0.189376	0.611699	0.796478	0.527789	0.534454	0.612759	0.197275	0.903684	0.417704	0.198411	0.948026	0.475359	0.167698	0.63415	0.6735	0.410782	0.48564	0.360092	0.24938	0.456927	0.436008	0.0356891	0.758671	0.091032	0.251091	0.949979
LIM1899	rR	Expected High	0.102787	HumanMethylation450 BeadChip Kit	0.742034	0.893699	0.531303	0.540512	0.935	0.633915	0.550682	0.715343	0.700218	0.666976	0.666277	0.867512	0.937559	0.0935382	0.782576	0.0662562	0.526656	0.416203	0.476139	0.208597	0.954915	0.459127	0.823829	0.460214	0.448236	0.866456	0.0481349	0.85351	0.550294	0.586462	0.918192	0.270989	0.176177	0.580646	0.497974	0.492938	0.106606	0.556154	0.586684	0.472624	0.521059	0.646194	0.69796	0.218941	0.16369
LIM2405	rL	Expected Low	0.374314	HumanMethylation450 BeadChip Kit	0.972391	0.96135	0.903236	0.945707	0.934558	0.632742	0.914567	0.933807	0.856801	0.963959	0.941622	0.914615	0.953736	0.149541	0.920064	0.973635	0.961232	0.974981	0.861221	0.662666	0.945423	0.97517	0.934883	0.795872	0.95848	0.750038	0.861822	0.665889	0.94499	0.94772	0.985575	0.886288	0.947939	0.970955	0.950409	0.891352	0.907826	0.950967	0.976775	0.917644	0.931086	0.938549	0.947565	0.751516	0.922695
LIM2412	rL	Expected Low	0.380368	HumanMethylation450 BeadChip Kit	0.979686	0.871083	0.921746	0.938043	0.946023	0.727842	0.924435	0.941434	0.869399	0.96161	0.946351	0.873723	0.953959	0.884528	0.926463	0.982909	0.956462	0.930728	0.871436	0.778926	0.950718	0.970453	0.888631	0.662731	0.628908	0.928627	0.888603	0.632676	0.929691	0.933769	0.984141	0.794417	0.910417	0.969483	0.946028	0.94066	0.870016	0.508431	0.980218	0.614593	0.942526	0.937986	0.950298	0.86306	0.92588
LIM2537	rL	Expected Low	0.405106	HumanMethylation450 BeadChip Kit	0.981265	0.902164	0.929298	0.918744	0.921897	0.972055	0.914706	0.894049	0.821913	0.949445	0.940685	0.69073	0.860307	0.928608	0.912096	0.968811	0.947515	0.964114	0.815037	0.812729	0.938755	0.972421	0.926871	0.626936	0.880216	0.856313	0.869709	0.909472	0.947853	0.934716	0.981021	0.76691	0.751839	0.977866	0.900339	0.92678	0.924991	0.939018	0.979686	0.893158	0.926304	0.893605	0.942146	0.639906	0.841077
LIM2550	rL	Expected Low	0.14073	HumanMethylation450 BeadChip Kit	0.983714	0.961425	0.938826	0.879445	0.946871	0.545714	0.109667	0.943706	0.873257	0.952378	0.936745	0.904494	0.589164	0.0342472	0.928395	0.976155	0.947227	0.981318	0.716334	0.871214	0.947695	0.976934	0.947335	0.563479	0.947891	0.887282	0.391637	0.57977	0.924826	0.961336	0.978279	0.141259	0.961969	0.019458	0.938693	0.428024	0.486379	0.208098	0.972662	0.909852	0.462489	0.0635048	0.921529	0.968047	0.926217
LIM2551	rL	Expected Low	0.145598	HumanMethylation450 BeadChip Kit	0.92914	0.953562	0.919045	0.907854	0.639972	0.968032	0.909912	0.387922	0.869974	0.455533	0.531671	0.932465	0.673322	0.839253	0.874591	0.745075	0.893299	0.957561	0.852524	0.804833	0.955664	0.794191	0.893537	0.692183	0.318473	0.817169	0.735562	0.633447	0.584103	0.734398	0.565387	0.702224	0.944859	0.919398	0.513666	0.893977	0.876923	0.935892	0.247587	0.488215	0.830514	0.535707	0.841699	0.904529	0.614613
LM0201_A_XL	rR	Expected High	0.345216	Infinium MethylationEPIC Kit	0.954725	0.834361	0.70723	0.835248	0.633569	0.484973	0.892923	0.584153	0.723117	0.88181	0.271412	0.540633	0.670025	0.834278	0.681073	0.143429	0.107046	0.0275943	0.31307	0.768424	0.476592	0.109867	0.350195	0.46162	0.554419	0.600625	0.322885	0.494185	0.0590467	0.118357	0.0951216	0.181755	0.0845759	0.546828	0.0635547	0.787718	0.598282	0.360553	0.304637	0.440798	0.114319	0.634491	0.304162	0.057933	0.082658
LM0701_A_XL	rR	Expected High	0.350894	Infinium MethylationEPIC Kit	0.795172	0.776445	0.717277	0.195702	0.567338	0.246189	0.806861	0.601239	0.712607	0.413931	0.279333	0.584875	0.537979	0.65125	0.416226	0.0544708	0.136913	0.0100713	0.36364	0.428877	0.156998	0.158548	0.10304	0.326006	0.433966	0.149936	0.293897	0.562446	0.0765119	0.0716388	0.346478	0.205578	0.533883	0.30683	0.0556837	0.352698	0.298661	0.53527	0.0855956	0.41197	0.273945	0.258806	0.555567	0.135483	0.0522406
LOVO	rL	Expected Low	0.328325	HumanMethylation450 BeadChip Kit	0.980565	0.737113	0.923564	0.857893	0.854672	0.957464	0.879455	0.921941	0.818232	0.909761	0.934564	0.415321	0.745712	0.814005	0.797276	0.732434	0.803738	0.91501	0.794074	0.410772	0.940779	0.812336	0.852999	0.494373	0.871355	0.784331	0.452936	0.909368	0.947213	0.713374	0.793845	0.275162	0.622681	0.964865	0.927586	0.860762	0.89364	0.942896	0.973342	0.832164	0.871311	0.928803	0.948873	0.668361	0.763544
LS174T	rR	Expected High	0.333312	HumanMethylation450 BeadChip Kit	0.989583	0.977049	0.0603352	0.715674	0.918488	0.897094	0.143717	0.40895	0.158517	0.187929	0.351729	0.333797	0.234473	0.231391	0.629639	0.13539	0.759761	0.0395718	0.224187	0.47924	0.943725	0.0441733	0.0537102	0.227494	0.323117	0.813762	0.0720718	0.025794	0.746732	0.291066	0.592555	0.184058	0.150564	0.482639	0.472542	0.0324592	0.0648845	0.920641	0.134181	0.136795	0.100888	0.071771	0.234779	0.568966	0.865968
LS180	rR	Expected High	0.183542	HumanMethylation450 BeadChip Kit	0.974738	0.965568	0.365682	0.832671	0.907493	0.815689	0.0592431	0.816574	0.320592	0.509309	0.66609	0.515806	0.82865	0.202981	0.706608	0.50945	0.866558	0.34176	0.292388	0.370784	0.959302	0.121584	0.127241	0.577423	0.469307	0.914094	0.101814	0.202775	0.658304	0.565496	0.950743	0.143185	0.0931917	0.420973	0.535089	0.254429	0.243298	0.92102	0.4737	0.164452	0.475957	0.233875	0.530422	0.392742	0.905375
LS411N	rL	Expected Low	0.367125	HumanMethylation450 BeadChip Kit	0.984971	0.966282	0.948431	0.939466	0.891035	0.299134	0.901942	0.919385	0.837837	0.959032	0.950174	0.898898	0.799071	0.847274	0.651539	0.953714	0.965649	0.966424	0.860671	0.669518	0.952654	0.971573	0.681289	0.685713	0.944183	0.90722	0.889232	0.935749	0.954794	0.926053	0.983369	0.634715	0.959275	0.959212	0.952768	0.924426	0.477053	0.942471	0.979026	0.683144	0.853352	0.88408	0.896227	0.763344	0.918214
LS513	rR	Expected High	0.058089	HumanMethylation450 BeadChip Kit	0.977433	0.692178	0.857078	0.926918	0.927343	0.966341	0.318442	0.676874	0.677539	0.859483	0.934415	0.882919	0.945479	0.714597	0.462258	0.401843	0.953604	0.571283	0.506616	0.524015	0.702297	0.557221	0.714686	0.514443	0.616874	0.68599	0.484102	0.921446	0.209589	0.587094	0.506125	0.616802	0.404207	0.610035	0.832942	0.897841	0.0937238	0.547059	0.12418	0.666272	0.335168	0.334376	0.13887	0.397693	0.886948
MIP101	rL	Expected Low	0.400561	HumanMethylation450 BeadChip Kit	0.983564	0.961499	0.93862	0.914815	0.918827	0.966639	0.884513	0.902959	0.822846	0.955639	0.955735	0.87768	0.890273	0.919968	0.908041	0.970628	0.958309	0.982677	0.874307	0.863888	0.952629	0.975898	0.891514	0.801905	0.968924	0.90008	0.896663	0.946665	0.94726	0.932447	0.978864	0.867635	0.934635	0.976448	0.939849	0.923665	0.924484	0.896581	0.970217	0.758266	0.93011	0.795191	0.753931	0.958051	0.938252
NCIH508	rR	Expected High	0.282277	HumanMethylation450 BeadChip Kit	0.713542	0.844656	0.807971	0.780872	0.382958	0.58212	0.805441	0.767069	0.568172	0.820855	0.484191	0.402275	0.460365	0.317437	0.493469	0.46987	0.513583	0.788383	0.621183	0.375838	0.565766	0.579128	0.30875	0.252588	0.290214	0.126768	0.126195	0.494941	0.58829	0.670306	0.1817	0.741661	0.206786	0.0645303	0.597697	0.622735	0.512219	0.567153	0.224683	0.443308	0.0748897	0.208048	0.133559	0.694284	0.633316
NCIH630	rR	Expected High	0.377124	HumanMethylation450 BeadChip Kit	0.387295	0.404296	0.563901	0.467173	0.225338	0.0262766	0.33919	0.70685	0.376177	0.0984315	0.513663	0.158734	0.318208	0.0356721	0.239265	0.514615	0.196616	0.479759	0.170235	0.360629	0.385384	0.266511	0.117331	0.383242	0.288313	0.197563	0.310726	0.179525	0.0762783	0.383536	0.0412582	0.884054	0.755281	0.0273065	0.0430348	0.044114	0.120005	0.550646	0.206472	0.384489	0.157417	0.423005	0.101048	0.0674856	0.116716
NCIH684	rR	Expected High	0.392253	HumanMethylation450 BeadChip Kit	0.978706	0.403268	0.740451	0.204308	0.27402	0.0272727	0.832885	0.63969	0.545328	0.12637	0.4074	0.50682	0.16436	0.345987	0.472839	0.106654	0.238682	0.953188	0.285854	0.485776	0.580941	0.557415	0.160424	0.600509	0.566974	0.0905004	0.36562	0.351955	0.495448	0.136848	0.381642	0.303756	0.0548808	0.399229	0.415799	0.533219	0.191966	0.310797	0.261276	0.267817	0.0904261	0.638761	0.0912265	0.0983506	0.208525
NCIH747	rL	Expected Low	-0.000656355	HumanMethylation450 BeadChip Kit	0.741287	0.870511	0.532343	0.490163	0.716393	0.966048	0.923305	0.930725	0.56342	0.15257	0.344183	0.922396	0.660876	0.880733	0.751709	0.980003	0.248286	0.980844	0.822036	0.906341	0.805183	0.318109	0.0332887	0.689204	0.527926	0.910254	0.932774	0.423805	0.865954	0.461772	0.704071	0.847398	0.660551	0.124081	0.392806	0.48198	0.688949	0.570882	0.0185413	0.394642	0.838389	0.464077	0.950697	0.313415	0.22382
RW2982	rL	Expected Low	0.0729061	Infinium MethylationEPIC Kit	0.957275	0.937689	0.898982	0.93703	0.8822	0.672061	0.619354	0.108239	0.80497	0.903641	0.920828	0.765418	0.865616	0.826712	0.904939	0.900836	0.620031	0.9761	0.864601	0.558713	0.885137	0.884623	0.816024	0.670047	0.725727	0.877488	0.747954	0.849425	0.425831	0.596949	0.183604	0.650833	0.600195	0.963326	0.950396	0.83381	0.657273	0.730483	0.974086	0.808682	0.304623	0.68955	0.103625	0.389194	0.410163
SNU1033	rR	Expected High	0.383348	HumanMethylation450 BeadChip Kit	0.253021	0.881491	0.137952	0.503966	0.226675	0.921285	0.485279	0.759413	0.502042	0.0974443	0.291512	0.796965	0.386194	0.472876	0.625252	0.189985	0.366247	0.9134	0.125999	0.658897	0.121729	0.14786	0.279675	0.797446	0.256187	0.314836	0.849585	0.214185	0.296066	0.0787877	0.0486467	0.334709	0.0461405	0.0285236	0.043275	0.718275	0.316528	0.607315	0.503844	0.323561	0.457425	0.260518	0.758902	0.214849	0.0612438
SNU1181	rR	Expected High	0.355205	HumanMethylation450 BeadChip Kit	0.0635145	0.885818	0.594733	0.929611	0.11755	0.625295	0.0814664	0.688996	0.767117	0.42585	0.617599	0.186981	0.0718934	0.0386933	0.211977	0.150842	0.949174	0.604203	0.195204	0.492137	0.415062	0.0572842	0.359773	0.630106	0.613081	0.149231	0.713001	0.0477597	0.0647151	0.0550278	0.29577	0.638336	0.624867	0.0204717	0.0691416	0.0475955	0.0573501	0.298928	0.818557	0.0805077	0.096242	0.501825	0.181042	0.0341849	0.0653261
SNU1460	rR	Expected High	0.361668	HumanMethylation450 BeadChip Kit	0.212887	0.635891	0.361382	0.174807	0.101852	0.149659	0.628052	0.524196	0.553801	0.253153	0.0379693	0.20304	0.0287878	0.590104	0.183918	0.814025	0.101725	0.0132593	0.303931	0.663024	0.0695494	0.471183	0.848118	0.756322	0.318731	0.41564	0.58614	0.24876	0.403479	0.617268	0.0417876	0.227817	0.0383689	0.911306	0.031869	0.0399944	0.692466	0.0847687	0.0265577	0.130575	0.111881	0.210807	0.125429	0.232621	0.602296
SNU1544	rL	Expected Low	0.172599	HumanMethylation450 BeadChip Kit	0.972493	0.974734	0.934237	0.890223	0.740814	0.890665	0.864462	0.924911	0.793281	0.927864	0.96277	0.905715	0.963936	0.951058	0.901113	0.905377	0.785291	0.0165745	0.871008	0.464417	0.243454	0.788908	0.624553	0.264819	0.580529	0.904984	0.531111	0.624687	0.67404	0.757322	0.324155	0.264091	0.346656	0.915005	0.695217	0.966272	0.787154	0.216616	0.979482	0.947169	0.0818947	0.914807	0.0638334	0.772344	0.363422
SNU254	rL	Expected Low	0.197488	HumanMethylation450 BeadChip Kit	0.729293	0.747764	0.940663	0.880714	0.860719	0.96507	0.910276	0.945925	0.872024	0.915222	0.121096	0.918055	0.779057	0.900266	0.790822	0.969627	0.968019	0.984302	0.890379	0.892859	0.578248	0.977935	0.842512	0.900524	0.296157	0.924952	0.895802	0.784751	0.191384	0.782471	0.549981	0.943511	0.861664	0.811492	0.310627	0.796604	0.821016	0.0855171	0.847511	0.389498	0.905214	0.354616	0.965094	0.853436	0.923649
SNU407	rL	Expected Low	0.115982	HumanMethylation450 BeadChip Kit	0.983533	0.630905	0.936845	0.938402	0.853547	0.635516	0.675542	0.92616	0.56811	0.363629	0.940654	0.611598	0.495756	0.674925	0.915302	0.738611	0.958407	0.0261422	0.896883	0.490141	0.949566	0.576906	0.746681	0.575679	0.387269	0.858528	0.484755	0.645961	0.95395	0.933012	0.670296	0.752793	0.559146	0.859744	0.497218	0.048149	0.293051	0.801089	0.680347	0.377461	0.89803	0.548618	0.898071	0.827396	0.64217
SNU61	rR	Expected High	0.30587	HumanMethylation450 BeadChip Kit	0.512025	0.478888	0.599592	0.644012	0.621601	0.926285	0.749132	0.501753	0.63851	0.305989	0.366587	0.77757	0.387224	0.607288	0.307568	0.230542	0.552958	0.646328	0.373953	0.531721	0.564843	0.358655	0.448698	0.595691	0.423123	0.337538	0.359269	0.402576	0.129384	0.316819	0.647799	0.131294	0.519557	0.850563	0.946397	0.495756	0.471967	0.294568	0.225394	0.383327	0.432287	0.31317	0.385836	0.156761	0.117163
SNU70	rL	Expected Low	0.336534	HumanMethylation450 BeadChip Kit	0.631114	0.883519	0.908521	0.891217	0.929389	0.97737	0.784328	0.846196	0.788873	0.938824	0.932867	0.895967	0.848274	0.758343	0.934539	0.980792	0.953827	0.027025	0.846292	0.919496	0.791478	0.965216	0.866305	0.922189	0.958365	0.830523	0.937903	0.924212	0.945562	0.117869	0.983597	0.89497	0.944227	0.975708	0.925398	0.917817	0.905971	0.915223	0.628443	0.740262	0.893674	0.790649	0.944361	0.815508	0.06464
SNU769B	rR	Expected High	0.378894	HumanMethylation450 BeadChip Kit	0.488798	0.933796	0.772431	0.559904	0.0633633	0.0510666	0.542047	0.13542	0.158257	0.325286	0.0694194	0.0624884	0.0588247	0.0390125	0.196425	0.0336617	0.251391	0.0638675	0.750474	0.0559489	0.860251	0.064217	0.159136	0.232809	0.298537	0.197015	0.0244579	0.928196	0.692016	0.244005	0.141244	0.119694	0.0571898	0.190743	0.0510129	0.0391603	0.0713495	0.746923	0.510492	0.0794067	0.249193	0.47507	0.260566	0.0565151	0.0626971
SNUC2A	rL	Expected Low	0.202724	HumanMethylation450 BeadChip Kit	0.971566	0.589972	0.787332	0.871136	0.891795	0.881144	0.892487	0.869502	0.813057	0.871659	0.720454	0.709406	0.739978	0.794639	0.593695	0.0379142	0.936084	0.0205062	0.834361	0.558122	0.941071	0.68422	0.474507	0.662273	0.361266	0.8971	0.632045	0.790543	0.909757	0.634356	0.786458	0.791025	0.84692	0.944921	0.908626	0.874345	0.888706	0.670037	0.925476	0.275054	0.830793	0.809759	0.941983	0.398223	0.604045
SNUC2B	rL	Expected Low	0.0465556	HumanMethylation450 BeadChip Kit	0.974495	0.930391	0.833632	0.451008	0.873872	0.971962	0.875821	0.81296	0.766051	0.393178	0.69131	0.551454	0.830126	0.5477	0.787112	0.630062	0.603061	0.0272152	0.856288	0.416442	0.929412	0.916517	0.491091	0.342729	0.631926	0.747031	0.325607	0.701068	0.610889	0.496942	0.496355	0.758739	0.820163	0.253618	0.826922	0.759502	0.874059	0.603152	0.345253	0.553918	0.745602	0.483649	0.889087	0.465657	0.531887
SNUC4	rL	Expected Low	0.108884	HumanMethylation450 BeadChip Kit	0.975796	0.595129	0.945944	0.902079	0.612709	0.926875	0.920042	0.387776	0.811259	0.956452	0.818997	0.866004	0.898008	0.814857	0.531884	0.136415	0.959764	0.75234	0.742225	0.794696	0.957634	0.791058	0.511895	0.667615	0.361725	0.604019	0.806908	0.7282	0.876258	0.276708	0.710272	0.63409	0.532318	0.914877	0.22126	0.712431	0.878686	0.564104	0.967116	0.521384	0.774064	0.862839	0.480795	0.687147	0.330351
SNUC5	rL	Expected Low	0.312068	HumanMethylation450 BeadChip Kit	0.983187	0.968008	0.934562	0.926677	0.937658	0.374323	0.907457	0.937475	0.864458	0.935037	0.95132	0.649271	0.670428	0.884833	0.899287	0.978714	0.959837	0.985968	0.927459	0.902138	0.955456	0.9733	0.490703	0.76199	0.929097	0.902601	0.90052	0.755316	0.948652	0.948034	0.943533	0.926012	0.936649	0.633011	0.949022	0.696673	0.940326	0.600586	0.937964	0.466778	0.922842	0.59862	0.939073	0.845616	0.903319
SW1222	rR	Expected High	0.106598	HumanMethylation450 BeadChip Kit	0.936321	0.94497	0.941092	0.883224	0.0676338	0.743134	0.925755	0.103248	0.838302	0.956543	0.527161	0.890348	0.299485	0.906128	0.406494	0.972619	0.863312	0.603685	0.525683	0.808826	0.557603	0.256528	0.93773	0.76186	0.299499	0.216292	0.893754	0.716998	0.117989	0.937435	0.937225	0.535715	0.0625496	0.943093	0.0235308	0.615799	0.440006	0.173172	0.981884	0.376845	0.65327	0.817189	0.614544	0.974001	0.927501
SW1417	rR	Expected High	0.0977684	HumanMethylation450 BeadChip Kit	0.610607	0.940632	0.924278	0.901598	0.886803	0.955748	0.892146	0.951615	0.765689	0.919922	0.533398	0.585478	0.746074	0.403474	0.417807	0.901886	0.27554	0.850604	0.818382	0.755204	0.218284	0.469812	0.765143	0.579372	0.615465	0.4915	0.156906	0.459054	0.736334	0.847379	0.084493	0.554838	0.408925	0.4585	0.872312	0.459964	0.461315	0.237364	0.6434	0.635361	0.810936	0.696875	0.710846	0.481784	0.434953
SW48	rL	Expected Low	0.412844	HumanMethylation450 BeadChip Kit	0.974102	0.961467	0.935017	0.925622	0.929398	0.979987	0.925651	0.909969	0.824743	0.957407	0.927719	0.799658	0.736595	0.872257	0.908965	0.971005	0.960381	0.986306	0.860812	0.815129	0.944878	0.970703	0.881513	0.698396	0.952384	0.87546	0.897415	0.951337	0.943076	0.925486	0.974948	0.872771	0.952046	0.95988	0.942259	0.965789	0.921408	0.385349	0.977822	0.897423	0.938611	0.930042	0.950253	0.966656	0.919565
SW837	rL	Expected Low	0.1791	HumanMethylation450 BeadChip Kit	0.981702	0.472484	0.883517	0.749228	0.932269	0.598307	0.938757	0.9466	0.846082	0.834448	0.923082	0.466476	0.898654	0.91758	0.919096	0.970633	0.722543	0.985899	0.837937	0.882179	0.617923	0.967948	0.927454	0.841546	0.400603	0.908205	0.915429	0.751643	0.268326	0.568889	0.98399	0.926894	0.58672	0.322215	0.478462	0.948392	0.913439	0.340259	0.206588	0.922179	0.86442	0.896902	0.924251	0.58022	0.601584
SW948	rR	Expected High	0.317037	HumanMethylation450 BeadChip Kit	0.63589	0.46332	0.807088	0.661074	0.715875	0.973215	0.615794	0.233049	0.710338	0.259458	0.935498	0.237935	0.580225	0.511553	0.245568	0.545917	0.21605	0.831582	0.838973	0.46529	0.662567	0.167504	0.330902	0.739762	0.843535	0.70216	0.732317	0.395449	0.253003	0.308797	0.358426	0.650998	0.224921	0.424242	0.113613	0.556473	0.628771	0.505609	0.426986	0.290474	0.347201	0.0449975	0.189062	0.637634	0.580025
V457	rR	Expected High	0.169684	HumanMethylation450 BeadChip Kit	0.573738	0.945026	0.916378	0.92823	0.914447	0.486729	0.115139	0.508481	0.737499	0.41479	0.565833	0.857059	0.621992	0.0428088	0.257295	0.0451791	0.960029	0.0249044	0.463289	0.332135	0.952383	0.528828	0.460748	0.369867	0.34099	0.202288	0.535651	0.908001	0.945305	0.652379	0.524127	0.611938	0.635773	0.952407	0.547716	0.635054	0.106945	0.867645	0.977439	0.418187	0.57468	0.815556	0.541856	0.450413	0.417815
V703	rR	Expected High	0.287365	HumanMethylation450 BeadChip Kit	0.610318	0.600794	0.511732	0.59673	0.849893	0.544914	0.571861	0.833776	0.616769	0.270532	0.291863	0.837009	0.564144	0.680746	0.434718	0.472922	0.179745	0.484721	0.604292	0.679391	0.932634	0.246384	0.778424	0.466829	0.41835	0.404918	0.482987	0.92151	0.249738	0.349253	0.953555	0.394418	0.505519	0.909989	0.103266	0.156474	0.102199	0.249665	0.9806	0.474781	0.662068	0.421174	0.217474	0.563589	0.617217
V9P	rL	Expected Low	0.297372	Infinium MethylationEPIC Kit	0.974459	0.912067	0.896095	0.930057	0.953716	0.960922	0.890979	0.944091	0.817775	0.953601	0.910232	0.762	0.940888	0.871226	0.899321	0.964635	0.73681	0.0633613	0.846962	0.665718	0.429377	0.976573	0.906372	0.778225	0.784294	0.795756	0.777332	0.929122	0.248833	0.685702	0.980385	0.849414	0.774126	0.976721	0.466229	0.875653	0.853618	0.909712	0.969177	0.701836	0.704001	0.951107	0.913634	0.0409825	0.733517
VACO400	rL	Expected Low	0.286539	Infinium MethylationEPIC Kit	0.975164	0.931595	0.942781	0.618313	0.932103	0.970459	0.150253	0.937624	0.781816	0.532118	0.922731	0.893382	0.94557	0.902394	0.915736	0.869473	0.535889	0.7447	0.920618	0.819261	0.921881	0.946773	0.886594	0.219841	0.893883	0.572204	0.747398	0.940751	0.7265	0.954628	0.762168	0.905135	0.648656	0.98098	0.941999	0.858627	0.882516	0.940895	0.966932	0.853774	0.935843	0.296804	0.547233	0.834479	0.937578
VACO432	rL	Expected Low	0.366267	HumanMethylation450 BeadChip Kit	0.984424	0.959209	0.924562	0.908444	0.946231	0.955639	0.735247	0.913993	0.85902	0.957286	0.957153	0.873369	0.957126	0.589561	0.933302	0.976732	0.960366	0.983796	0.891632	0.668332	0.946388	0.964075	0.896181	0.83105	0.970316	0.918428	0.936333	0.952057	0.948284	0.926041	0.98478	0.332117	0.950449	0.974547	0.951434	0.934378	0.93063	0.957509	0.9813	0.948392	0.909377	0.687719	0.722589	0.96532	0.928775
VACO5	rL	Expected Low	0.299859	HumanMethylation450 BeadChip Kit	0.985238	0.966704	0.918589	0.907542	0.725555	0.972268	0.90748	0.945599	0.833391	0.592125	0.917405	0.426427	0.595	0.737542	0.815348	0.984512	0.946689	0.99057	0.900177	0.643732	0.961266	0.985831	0.77716	0.751675	0.704774	0.930724	0.883504	0.352305	0.931773	0.944878	0.817857	0.889631	0.708613	0.93013	0.940298	0.418998	0.887231	0.906413	0.984926	0.355831	0.954541	0.457085	0.937857	0.926477	0.909477
VACO6	rR	Expected High	0.118059	HumanMethylation450 BeadChip Kit	0.95869	0.935899	0.611684	0.908752	0.81768	0.943598	0.557986	0.0531867	0.41206	0.955499	0.912317	0.0250365	0.294148	0.0322646	0.587343	0.184965	0.956749	0.488108	0.837962	0.0367882	0.858784	0.89448	0.447368	0.570691	0.928714	0.133093	0.504073	0.569965	0.930452	0.939571	0.394668	0.0950936	0.566716	0.519649	0.943299	0.216149	0.186273	0.0475947	0.975048	0.410856	0.0617556	0.111236	0.0666316	0.454207	0.912471
IRCC105_A_PDO	rR	Expected High	0.3759	0.149542	0.825723	0.897261	0.936104	0.145981	0.717272	0.27177	0.0507685	0.39649	0.205053	0.237089	0.341437	0.179497	0.157488	0.543258	0.929027	0.639066	0.0836477	0.0881718	0.477675	0.0392747	0.0104684	0.416244	0.26578	0.397312	0.860333	0.335471	0.0304444	0.141446	0.0186407	0.80132	0.0306273	0.0858476	0.871008	0.278081	0.0955194	0.185396	0.0227564	0.135683	0.530475	0.811412	0.0213169	0.512053	0.326735	0.0568492	0.0337762
IRCC105_C_PDO	rR	Expected High	0.246903	0.965162	0.772432	0.908063	0.970002	0.495874	0.767284	0.201546	0.81997	0.542809	0.227582	0.383983	0.935282	0.52079	0.475553	0.747123	0.765637	0.62488	0.651431	0.148959	0.747246	0.882577	0.0116092	0.827293	0.223078	0.556386	0.861728	0.928668	0.142317	0.181345	0.133895	0.927434	0.53382	0.0810022	0.919842	0.660536	0.136679	0.485992	0.0383526	0.385121	0.799472	0.932878	0.031372	0.385154	0.365181	0.678977	0.10309
IRCC105_E_PDO	rR	Expected High	0.361414	0.56437	0.630946	0.873824	0.983952	0.0974435	0.459252	0.643845	0.03227	0.48991	0.0835977	0.289561	0.983884	0.0678398	0.310058	0.698154	0.473936	0.615357	0.0287468	0.0784779	0.726099	0.936789	0.00668427	0.72569	0.0227131	0.327824	0.811011	0.52479	0.0419568	0.0244092	0.0167487	0.842086	0.0163632	0.0779718	0.740374	0.161378	0.0318718	0.107004	0.0138063	0.337273	0.723526	0.919746	0.0138985	0.0997831	0.241009	0.0308049	0.0884687
IRCC107_A_PDO	rR	Expected High	0.382035	0.835053	0.704797	0.430185	0.139115	0.525579	0.763787	0.0825083	0.891864	0.748107	0.508049	0.133515	0.953789	0.790797	0.726927	0.594865	0.0914498	0.661566	0.655262	0.533328	0.583371	0.711783	0.585117	0.674013	0.0675259	0.367334	0.243896	0.570328	0.247974	0.411179	0.528836	0.083744	0.0415649	0.087301	0.158935	0.192384	0.309488	0.60041	0.0309525	0.039094	0.574643	0.247728	0.0474189	0.211214	0.454351	0.567117	0.0445844
IRCC120_PDO	rR	Expected High	0.257904	0.451686	0.353923	0.768204	0.94906	0.799055	0.0880108	0.926935	0.817269	0.595657	0.33245	0.527129	0.825459	0.892227	0.0484224	0.721062	0.92831	0.520483	0.0703158	0.636829	0.854723	0.931624	0.232827	0.79109	0.793038	0.363926	0.472849	0.0500002	0.406061	0.815561	0.0686782	0.145833	0.488039	0.0465644	0.0687997	0.84157	0.13478	0.572617	0.174733	0.921077	0.649334	0.541537	0.197879	0.0638616	0.748047	0.929853	0.129625
IRCC125_A_PDO	rR	Expected High	0.346265	0.682054	0.557699	0.729056	0.975351	0.927056	0.825648	0.155693	0.167771	0.516048	0.839472	0.139264	0.953079	0.567732	0.57032	0.663098	0.923334	0.538839	0.151379	0.446392	0.769705	0.884682	0.593267	0.57964	0.0891087	0.338788	0.410895	0.529234	0.260686	0.0359593	0.0251038	0.350304	0.103458	0.101508	0.172843	0.620809	0.069345	0.344181	0.0318641	0.0376396	0.35271	0.688374	0.0369183	0.318282	0.372519	0.704476	0.180606
IRCC131_PDO	rR	Expected High	0.435686	0.374173	0.874657	0.614444	0.0380089	0.0946328	0.787951	0.512853	0.0710295	0.509317	0.159264	0.153775	0.0297129	0.311686	0.345944	0.195124	0.319159	0.322172	0.177518	0.140531	0.503881	0.083831	0.0102057	0.0869873	0.108859	0.424487	0.174162	0.0941595	0.196051	0.347942	0.194229	0.354406	0.0477616	0.0516422	0.850629	0.0871501	0.0538013	0.242833	0.0826205	0.0423124	0.389229	0.090003	0.271212	0.473397	0.508681	0.141662	0.0747726
IRCC148_A_PDO	rR	Expected High	0.342549	0.463571	0.868077	0.819726	0.61668	0.153856	0.575534	0.171503	0.168504	0.618671	0.474469	0.163671	0.635662	0.557	0.854876	0.370993	0.545092	0.424898	0.129834	0.172771	0.473265	0.902946	0.0100011	0.246648	0.0545961	0.543391	0.620821	0.0573397	0.398258	0.542257	0.118325	0.200337	0.0763647	0.509592	0.807152	0.180859	0.848291	0.927347	0.667752	0.0789966	0.0781631	0.393665	0.746291	0.4137	0.320268	0.593928	0.0874261
IRCC150_A_PDO	rR	Expected High	0.32285	0.879478	0.66994	0.899049	0.47126	0.228315	0.73564	0.923411	0.558514	0.775284	0.167344	0.366124	0.972334	0.829904	0.621003	0.415044	0.490904	0.831909	0.535789	0.59062	0.660681	0.492631	0.0115484	0.481464	0.0880283	0.572808	0.723483	0.0564787	0.180992	0.551936	0.212678	0.909783	0.0447217	0.101976	0.626269	0.479587	0.542784	0.647912	0.242324	0.0647852	0.682146	0.551138	0.222031	0.160975	0.462051	0.560703	0.0462626
IRCC161_A_PDO	rL	Expected Low	0.181877	0.966805	0.887798	0.575745	0.740762	0.887109	0.808507	0.611307	0.392927	0.791728	0.945955	0.878336	0.942266	0.720126	0.63658	0.634339	0.922137	0.327605	0.608796	0.668758	0.483069	0.577383	0.516221	0.782816	0.692879	0.700939	0.341102	0.620643	0.834805	0.55405	0.901365	0.707578	0.709457	0.920915	0.806131	0.484378	0.836811	0.461841	0.975761	0.936029	0.471975	0.517353	0.95781	0.883548	0.853351	0.140417	0.823956
IRCC166_PDO	rR	Expected High	0.38341	0.49265	0.916394	0.887283	0.956151	0.0783894	0.267931	0.0942724	0.463217	0.464104	0.105482	0.820935	0.809817	0.349873	0.926767	0.787476	0.468535	0.344667	0.259397	0.0385929	0.848504	0.596386	0.204297	0.302464	0.0545992	0.36492	0.833188	0.0820527	0.0451637	0.0308671	0.0610178	0.899376	0.0549894	0.0289477	0.549567	0.122566	0.0607362	0.510142	0.024034	0.0557836	0.0757493	0.914672	0.0306842	0.280939	0.0975782	0.601195	0.298458
IRCC174_A_PDO	rR	Expected High	0.374959	0.509691	0.684363	0.708404	0.504431	0.311605	0.58681	0.35477	0.238876	0.600473	0.30269	0.501283	0.924077	0.360562	0.826411	0.605881	0.609342	0.754952	0.236587	0.555172	0.694376	0.558836	0.908291	0.629615	0.0939457	0.352097	0.690629	0.908495	0.874389	0.0501608	0.0655841	0.571383	0.522674	0.0822858	0.043094	0.564713	0.521361	0.502576	0.0272837	0.105155	0.568958	0.546051	0.0554665	0.248229	0.142867	0.24117	0.0718312
[truncated: 87 more columns]
